# Supplementary material for: Multi-channel EEG recordings during 3,936 grasp and lift trials with varying weight and friction
Source: Sci Data. 2014 Nov 25;1:140047. doi: 10.1038/sdata.2014.47 (PMC4365902; doi:10.1038/sdata.2014.47)
Supplement: Supplementary File 2—Utilities.zip [file sdata201447-s2.zip]

Archive with 30 entries (25 files):
- Supplementary File 2 - Utilities/
- Supplementary File 2 - Utilities/.DS_Store
- __MACOSX/
- __MACOSX/Supplementary File 2 - Utilities/
- __MACOSX/Supplementary File 2 - Utilities/._.DS_Store
- Supplementary File 2 - Utilities/Utilities/
- Supplementary File 2 - Utilities/Utilities/chanlabels_32channel.xyz
- __MACOSX/Supplementary File 2 - Utilities/Utilities/
- __MACOSX/Supplementary File 2 - Utilities/Utilities/._chanlabels_32channel.xyz
- Supplementary File 2 - Utilities/Utilities/EEG_Electrode_Numbering.jpg
- __MACOSX/Supplementary File 2 - Utilities/Utilities/._EEG_Electrode_Numbering.jpg
- Supplementary File 2 - Utilities/Utilities/license.txt
- __MACOSX/Supplementary File 2 - Utilities/Utilities/._license.txt
- Supplementary File 2 - Utilities/Utilities/Usage.txt
- __MACOSX/Supplementary File 2 - Utilities/Utilities/._Usage.txt
- Supplementary File 2 - Utilities/Utilities/WEEG_FindEvents.m
- __MACOSX/Supplementary File 2 - Utilities/Utilities/._WEEG_FindEvents.m
- Supplementary File 2 - Utilities/Utilities/WEEG_GetEventsInHS.m
- __MACOSX/Supplementary File 2 - Utilities/Utilities/._WEEG_GetEventsInHS.m
- Supplementary File 2 - Utilities/Utilities/WEEG_HowToGenerateERSP.txt
- __MACOSX/Supplementary File 2 - Utilities/Utilities/._WEEG_HowToGenerateERSP.txt
- Supplementary File 2 - Utilities/Utilities/WEEG_MakeAllEEGLABDatasets.m
- __MACOSX/Supplementary File 2 - Utilities/Utilities/._WEEG_MakeAllEEGLABDatasets.m
- Supplementary File 2 - Utilities/Utilities/WEEG_MakeEEGLABDataset.m
- __MACOSX/Supplementary File 2 - Utilities/Utilities/._WEEG_MakeEEGLABDataset.m
- Supplementary File 2 - Utilities/Utilities/WEEG_PlotLifts.m
- __MACOSX/Supplementary File 2 - Utilities/Utilities/._WEEG_PlotLifts.m
- Supplementary File 2 - Utilities/Utilities/WEEG_PlotStats.m
- __MACOSX/Supplementary File 2 - Utilities/Utilities/._WEEG_PlotStats.m
- __MACOSX/._Supplementary File 2 - Utilities
