# Supplementary material for: Multi-channel EEG recordings during 3,936 grasp and lift trials with varying weight and friction
Source: Sci Data. 2014 Nov 25;1:140047. doi: 10.1038/sdata.2014.47 (PMC4365902; doi:10.1038/sdata.2014.47)
Supplement: Supplementary File 2—Utilities.zip [file sdata201447-s2.zip › Supplementary File 2 - Utilities/Utilities/chanlabels_32channel.xyz]

1 -2.7 8.6 3.6 Fp1
2 2.7 8.6 3.6 Fp2
3 -6.7 5.2 3.6 F7
4 -4.7 6.2 8 F3
5 0 6.7 9.5 Fz
6 4.7 6.2 8 F4
7 6.7 5.2 3.6 F8
8 -5.5 3.2 6.6 FC5
9 -3 3.3 11 FC1
10 3 3.3 11 FC2
11 5.5 3.2 6.6 FC6
12 -7.8 0 3.6 T7
13 -6.1 0 9.7 C3
14 0 0 12 Cz
15 6.1 0 9.7 C4
16 7.8 0 3.6 T8
17 -7.3 -2.5 0 TP9
18 -7.2 -2.7 6.6 CP5
19 -3 -3.2 11 CP1
20 3 -3.2 11 CP2
21 7.2 -2.7 6.6 CP6
22 7.3 -2.5 0 TP10
23 -6.7 -5.2 3.6 P7
24 -4.7 -6.2 8 P3
25 0 -6.7 9.5 Pz
26 4.7 -6.2 8 P4
27 6.7 -5.2 3.6 P8
28 -4.7 -6.7 0 PO9
29 -2.7 -8.6 3.6 O1
30 0 -9 3.6 Oz
31 2.7 -8.6 3.6 O2
32 4.7 -6.7 0 PO10
