# Supplementary material for: Multi-channel EEG recordings during 3,936 grasp and lift trials with varying weight and friction
Source: Sci Data. 2014 Nov 25;1:140047. doi: 10.1038/sdata.2014.47 (PMC4365902; doi:10.1038/sdata.2014.47)
Supplement: Supplementary File 2—Utilities.zip [file sdata201447-s2.zip › Supplementary File 2 - Utilities/Utilities/WEEG_MakeAllEEGLABDatasets.m]

function WEEG_MakeAllEEGLABDatasets(SaveDir)
% function WEEG_MakeAllEEGLABDatasets(SaveDir)
% Creates EEGLAB datasets for all participants and series.
% To run this, EEGLAB must be on your MATLAB path
%
% INPUTS
%   SaveDir - Saving directory for EEGLAB datasets (default=current dir)
%
% This MATLAB script was created for use with the WAY-EEG-GAL dataset. 
% Copyright (c) 2014, Benoni Edin, Matthew Luciw, and Rupesh Srivastava


if nargin < 1
    SaveDir = '.';
end

Participants = 1:12;

for Participant = Participants
    fprintf(['\nLoading data for Participant ' num2str(Participant) '\n']);
    WEEG_MakeEEGLABDataset(Participant, SaveDir);
end

return
