# Supplementary material for: Multi-channel EEG recordings during 3,936 grasp and lift trials with varying weight and friction
Source: Sci Data. 2014 Nov 25;1:140047. doi: 10.1038/sdata.2014.47 (PMC4365902; doi:10.1038/sdata.2014.47)
Supplement: Supplementary file 5 [file sdata201447-isa1.zip]

Archive with 3 entries (3 files):
- i_Investigation.txt
- s_study_Edin_v2.txt
- a_assay_Edin_v2.txt
