# Supplementary material for: Multi-channel EEG recordings during 3,936 grasp and lift trials with varying weight and friction
Source: Sci Data. 2014 Nov 25;1:140047. doi: 10.1038/sdata.2014.47 (PMC4365902; doi:10.1038/sdata.2014.47)
Supplement: Supplementary file 5 [file sdata201447-isa1.zip › s_study_Edin_v2.txt]

Source Name	Characteristics[organism]	Term Source REF	Term Accession Number	Characteristics[organism part]	Term Source REF	Term Accession Number	Comment[laterality index]	Characteristics[participant age value]	Characteristics[participant age unit]	Term Source REF	Term Accession Number		Characteristics[sex]	Term Source REF	Term Accession Number	Protocol REF	Sample Name	Factor Value[object weight]	Factor Value[surface friction]	Comment[series type]
Participant10	Homo sapiens	NCBITAXON	http://purl.bioontology.org/ontology/NCBITAXON/9606	adult organism	UBERON	UBERON:0007023	80	28	year	UNITSONT	UO:0000036		female	PATO	PATO:0000383	Participants	Participant10EEG	165g, 330g, or 660g	Sandpaper	Weight
Participant10	Homo sapiens	NCBITAXON	http://purl.bioontology.org/ontology/NCBITAXON/9606	adult organism	UBERON	UBERON:0007023	80	28	year	UNITSONT	UO:0000036		female	PATO	PATO:0000383	Participants	Participant10Trial1	330g	Sandpaper, Suede, or Silk	Surface
Participant10	Homo sapiens	NCBITAXON	http://purl.bioontology.org/ontology/NCBITAXON/9606	adult organism	UBERON	UBERON:0007023	80	28	year	UNITSONT	UO:0000036		female	PATO	PATO:0000383	Participants	Participant10Trial2	165g or 330g	Sandpaper or silk	Mixed
Participant10	Homo sapiens	NCBITAXON	http://purl.bioontology.org/ontology/NCBITAXON/9606	adult organism	UBERON	UBERON:0007023	80	28	year	UNITSONT	UO:0000036		female	PATO	PATO:0000383	Participants	Participant10Trial3	165g, 330g, or 660g	Sandpaper	Weight
Participant10	Homo sapiens	NCBITAXON	http://purl.bioontology.org/ontology/NCBITAXON/9606	adult organism	UBERON	UBERON:0007023	80	28	year	UNITSONT	UO:0000036		female	PATO	PATO:0000383	Participants	Participant10Trial4	165g or 330g	Sandpaper or silk	Mixed
Participant10	Homo sapiens	NCBITAXON	http://purl.bioontology.org/ontology/NCBITAXON/9606	adult organism	UBERON	UBERON:0007023	80	28	year	UNITSONT	UO:0000036		female	PATO	PATO:0000383	Participants	Participant10Trial5	165g, 330g, or 660g	Sandpaper	Weight
Participant10	Homo sapiens	NCBITAXON	http://purl.bioontology.org/ontology/NCBITAXON/9606	adult organism	UBERON	UBERON:0007023	80	28	year	UNITSONT	UO:0000036		female	PATO	PATO:0000383	Participants	Participant10Trial6	330g	Sandpaper, Suede, or Silk	Surface
Participant10	Homo sapiens	NCBITAXON	http://purl.bioontology.org/ontology/NCBITAXON/9606	adult organism	UBERON	UBERON:0007023	80	28	year	UNITSONT	UO:0000036		female	PATO	PATO:0000383	Participants	Participant10Trial7	165g, 330g, or 660g	Sandpaper	Weight
Participant10	Homo sapiens	NCBITAXON	http://purl.bioontology.org/ontology/NCBITAXON/9606	adult organism	UBERON	UBERON:0007023	80	28	year	UNITSONT	UO:0000036		female	PATO	PATO:0000383	Participants	Participant10Trial8	165g, 330g, or 660g	Sandpaper	Weight
Participant10	Homo sapiens	NCBITAXON	http://purl.bioontology.org/ontology/NCBITAXON/9606	adult organism	UBERON	UBERON:0007023	80	28	year	UNITSONT	UO:0000036		female	PATO	PATO:0000383	Participants	Participant10Trial9	165g, 330g, or 660g	Sandpaper	Weight
Participant11	Homo sapiens	NCBITAXON	http://purl.bioontology.org/ontology/NCBITAXON/9606	adult organism	UBERON	UBERON:0007023	60	26	year	UNITSONT	UO:0000036		female	PATO	PATO:0000383	Participants	Participant11EEG	165g, 330g, or 660g	Sandpaper	Weight
Participant11	Homo sapiens	NCBITAXON	http://purl.bioontology.org/ontology/NCBITAXON/9606	adult organism	UBERON	UBERON:0007023	60	26	year	UNITSONT	UO:0000036		female	PATO	PATO:0000383	Participants	Participant11Trial1	165g or 330g	Sandpaper or silk	Mixed
Participant11	Homo sapiens	NCBITAXON	http://purl.bioontology.org/ontology/NCBITAXON/9606	adult organism	UBERON	UBERON:0007023	60	26	year	UNITSONT	UO:0000036		female	PATO	PATO:0000383	Participants	Participant11Trial2	165g, 330g, or 660g	Sandpaper	Weight
Participant11	Homo sapiens	NCBITAXON	http://purl.bioontology.org/ontology/NCBITAXON/9606	adult organism	UBERON	UBERON:0007023	60	26	year	UNITSONT	UO:0000036		female	PATO	PATO:0000383	Participants	Participant11Trial3	330g	Sandpaper, Suede, or Silk	Surface
Participant11	Homo sapiens	NCBITAXON	http://purl.bioontology.org/ontology/NCBITAXON/9606	adult organism	UBERON	UBERON:0007023	60	26	year	UNITSONT	UO:0000036		female	PATO	PATO:0000383	Participants	Participant11Trial4	165g, 330g, or 660g	Sandpaper	Weight
Participant11	Homo sapiens	NCBITAXON	http://purl.bioontology.org/ontology/NCBITAXON/9606	adult organism	UBERON	UBERON:0007023	60	26	year	UNITSONT	UO:0000036		female	PATO	PATO:0000383	Participants	Participant11Trial5	330g	Sandpaper, Suede, or Silk	Surface
Participant11	Homo sapiens	NCBITAXON	http://purl.bioontology.org/ontology/NCBITAXON/9606	adult organism	UBERON	UBERON:0007023	60	26	year	UNITSONT	UO:0000036		female	PATO	PATO:0000383	Participants	Participant11Trial6	165g or 330g	Sandpaper or silk	Mixed
Participant11	Homo sapiens	NCBITAXON	http://purl.bioontology.org/ontology/NCBITAXON/9606	adult organism	UBERON	UBERON:0007023	60	26	year	UNITSONT	UO:0000036		female	PATO	PATO:0000383	Participants	Participant11Trial7	165g, 330g, or 660g	Sandpaper	Weight
Participant11	Homo sapiens	NCBITAXON	http://purl.bioontology.org/ontology/NCBITAXON/9606	adult organism	UBERON	UBERON:0007023	60	26	year	UNITSONT	UO:0000036		female	PATO	PATO:0000383	Participants	Participant11Trial8	165g, 330g, or 660g	Sandpaper	Weight
Participant11	Homo sapiens	NCBITAXON	http://purl.bioontology.org/ontology/NCBITAXON/9606	adult organism	UBERON	UBERON:0007023	60	26	year	UNITSONT	UO:0000036		female	PATO	PATO:0000383	Participants	Participant11Trial9	165g, 330g, or 660g	Sandpaper	Weight
Participant12	Homo sapiens	NCBITAXON	http://purl.bioontology.org/ontology/NCBITAXON/9606	adult organism	UBERON	UBERON:0007023	80	26	year	UNITSONT	UO:0000036		male	PATO	PATO:0000384	Participants	Participant12EEG	165g, 330g, or 660g	Sandpaper	Weight
Participant12	Homo sapiens	NCBITAXON	http://purl.bioontology.org/ontology/NCBITAXON/9606	adult organism	UBERON	UBERON:0007023	80	26	year	UNITSONT	UO:0000036		male	PATO	PATO:0000384	Participants	Participant12Trial1	165g, 330g, or 660g	Sandpaper	Weight
Participant12	Homo sapiens	NCBITAXON	http://purl.bioontology.org/ontology/NCBITAXON/9606	adult organism	UBERON	UBERON:0007023	80	26	year	UNITSONT	UO:0000036		male	PATO	PATO:0000384	Participants	Participant12Trial2	330g	Sandpaper, Suede, or Silk	Surface
Participant12	Homo sapiens	NCBITAXON	http://purl.bioontology.org/ontology/NCBITAXON/9606	adult organism	UBERON	UBERON:0007023	80	26	year	UNITSONT	UO:0000036		male	PATO	PATO:0000384	Participants	Participant12Trial3	165g or 330g	Sandpaper or silk	Mixed
Participant12	Homo sapiens	NCBITAXON	http://purl.bioontology.org/ontology/NCBITAXON/9606	adult organism	UBERON	UBERON:0007023	80	26	year	UNITSONT	UO:0000036		male	PATO	PATO:0000384	Participants	Participant12Trial4	165g, 330g, or 660g	Sandpaper	Weight
Participant12	Homo sapiens	NCBITAXON	http://purl.bioontology.org/ontology/NCBITAXON/9606	adult organism	UBERON	UBERON:0007023	80	26	year	UNITSONT	UO:0000036		male	PATO	PATO:0000384	Participants	Participant12Trial5	165g or 330g	Sandpaper or silk	Mixed
Participant12	Homo sapiens	NCBITAXON	http://purl.bioontology.org/ontology/NCBITAXON/9606	adult organism	UBERON	UBERON:0007023	80	26	year	UNITSONT	UO:0000036		male	PATO	PATO:0000384	Participants	Participant12Trial6	330g	Sandpaper, Suede, or Silk	Surface
Participant12	Homo sapiens	NCBITAXON	http://purl.bioontology.org/ontology/NCBITAXON/9606	adult organism	UBERON	UBERON:0007023	80	26	year	UNITSONT	UO:0000036		male	PATO	PATO:0000384	Participants	Participant12Trial7	165g, 330g, or 660g	Sandpaper	Weight
Participant12	Homo sapiens	NCBITAXON	http://purl.bioontology.org/ontology/NCBITAXON/9606	adult organism	UBERON	UBERON:0007023	80	26	year	UNITSONT	UO:0000036		male	PATO	PATO:0000384	Participants	Participant12Trial8	165g, 330g, or 660g	Sandpaper	Weight
Participant12	Homo sapiens	NCBITAXON	http://purl.bioontology.org/ontology/NCBITAXON/9606	adult organism	UBERON	UBERON:0007023	80	26	year	UNITSONT	UO:0000036		male	PATO	PATO:0000384	Participants	Participant12Trial9	165g, 330g, or 660g	Sandpaper	Weight
Participant1	Homo sapiens	NCBITAXON	http://purl.bioontology.org/ontology/NCBITAXON/9606	adult organism	UBERON	UBERON:0007023	70	35	year	UNITSONT	UO:0000036		female	PATO	PATO:0000383	Participants	Participant1EEG	165g, 330g, or 660g	Sandpaper	Weight
Participant1	Homo sapiens	NCBITAXON	http://purl.bioontology.org/ontology/NCBITAXON/9606	adult organism	UBERON	UBERON:0007023	70	35	year	UNITSONT	UO:0000036		female	PATO	PATO:0000383	Participants	Participant1Trial1	165g, 330g, or 660g	Sandpaper	Weight
Participant1	Homo sapiens	NCBITAXON	http://purl.bioontology.org/ontology/NCBITAXON/9606	adult organism	UBERON	UBERON:0007023	70	35	year	UNITSONT	UO:0000036		female	PATO	PATO:0000383	Participants	Participant1Trial2	330g	Sandpaper, Suede, or Silk	Surface
Participant1	Homo sapiens	NCBITAXON	http://purl.bioontology.org/ontology/NCBITAXON/9606	adult organism	UBERON	UBERON:0007023	70	35	year	UNITSONT	UO:0000036		female	PATO	PATO:0000383	Participants	Participant1Trial3	165g or 330g	Sandpaper or silk	Mixed
Participant1	Homo sapiens	NCBITAXON	http://purl.bioontology.org/ontology/NCBITAXON/9606	adult organism	UBERON	UBERON:0007023	70	35	year	UNITSONT	UO:0000036		female	PATO	PATO:0000383	Participants	Participant1Trial4	165g, 330g, or 660g	Sandpaper	Weight
Participant1	Homo sapiens	NCBITAXON	http://purl.bioontology.org/ontology/NCBITAXON/9606	adult organism	UBERON	UBERON:0007023	70	35	year	UNITSONT	UO:0000036		female	PATO	PATO:0000383	Participants	Participant1Trial5	165g or 330g	Sandpaper or silk	Mixed
Participant1	Homo sapiens	NCBITAXON	http://purl.bioontology.org/ontology/NCBITAXON/9606	adult organism	UBERON	UBERON:0007023	70	35	year	UNITSONT	UO:0000036		female	PATO	PATO:0000383	Participants	Participant1Trial6	330g	Sandpaper, Suede, or Silk	Surface
Participant1	Homo sapiens	NCBITAXON	http://purl.bioontology.org/ontology/NCBITAXON/9606	adult organism	UBERON	UBERON:0007023	70	35	year	UNITSONT	UO:0000036		female	PATO	PATO:0000383	Participants	Participant1Trial7	165g, 330g, or 660g	Sandpaper	Weight
Participant1	Homo sapiens	NCBITAXON	http://purl.bioontology.org/ontology/NCBITAXON/9606	adult organism	UBERON	UBERON:0007023	70	35	year	UNITSONT	UO:0000036		female	PATO	PATO:0000383	Participants	Participant1Trial8	165g, 330g, or 660g	Sandpaper	Weight
Participant1	Homo sapiens	NCBITAXON	http://purl.bioontology.org/ontology/NCBITAXON/9606	adult organism	UBERON	UBERON:0007023	70	35	year	UNITSONT	UO:0000036		female	PATO	PATO:0000383	Participants	Participant1Trial9	165g, 330g, or 660g	Sandpaper	Weight
Participant2	Homo sapiens	NCBITAXON	http://purl.bioontology.org/ontology/NCBITAXON/9606	adult organism	UBERON	UBERON:0007023	right handed	27	year	UNITSONT	UO:0000036		female	PATO	PATO:0000383	Participants	Participant2EEG	165g, 330g, or 660g	Sandpaper	Weight
Participant2	Homo sapiens	NCBITAXON	http://purl.bioontology.org/ontology/NCBITAXON/9606	adult organism	UBERON	UBERON:0007023	right handed	27	year	UNITSONT	UO:0000036		female	PATO	PATO:0000383	Participants	Participant2Trial1	165g or 330g	Sandpaper or silk	Mixed
Participant2	Homo sapiens	NCBITAXON	http://purl.bioontology.org/ontology/NCBITAXON/9606	adult organism	UBERON	UBERON:0007023	right handed	27	year	UNITSONT	UO:0000036		female	PATO	PATO:0000383	Participants	Participant2Trial2	330g	Sandpaper, Suede, or Silk	Surface
Participant2	Homo sapiens	NCBITAXON	http://purl.bioontology.org/ontology/NCBITAXON/9606	adult organism	UBERON	UBERON:0007023	right handed	27	year	UNITSONT	UO:0000036		female	PATO	PATO:0000383	Participants	Participant2Trial3	165g, 330g, or 660g	Sandpaper	Weight
Participant2	Homo sapiens	NCBITAXON	http://purl.bioontology.org/ontology/NCBITAXON/9606	adult organism	UBERON	UBERON:0007023	right handed	27	year	UNITSONT	UO:0000036		female	PATO	PATO:0000383	Participants	Participant2Trial4	330g	Sandpaper, Suede, or Silk	Surface
Participant2	Homo sapiens	NCBITAXON	http://purl.bioontology.org/ontology/NCBITAXON/9606	adult organism	UBERON	UBERON:0007023	right handed	27	year	UNITSONT	UO:0000036		female	PATO	PATO:0000383	Participants	Participant2Trial5	165g, 330g, or 660g	Sandpaper	Weight
Participant2	Homo sapiens	NCBITAXON	http://purl.bioontology.org/ontology/NCBITAXON/9606	adult organism	UBERON	UBERON:0007023	right handed	27	year	UNITSONT	UO:0000036		female	PATO	PATO:0000383	Participants	Participant2Trial6	165g or 330g	Sandpaper or silk	Mixed
Participant2	Homo sapiens	NCBITAXON	http://purl.bioontology.org/ontology/NCBITAXON/9606	adult organism	UBERON	UBERON:0007023	right handed	27	year	UNITSONT	UO:0000036		female	PATO	PATO:0000383	Participants	Participant2Trial7	165g, 330g, or 660g	Sandpaper	Weight
Participant2	Homo sapiens	NCBITAXON	http://purl.bioontology.org/ontology/NCBITAXON/9606	adult organism	UBERON	UBERON:0007023	right handed	27	year	UNITSONT	UO:0000036		female	PATO	PATO:0000383	Participants	Participant2Trial8	165g, 330g, or 660g	Sandpaper	Weight
Participant2	Homo sapiens	NCBITAXON	http://purl.bioontology.org/ontology/NCBITAXON/9606	adult organism	UBERON	UBERON:0007023	right handed	27	year	UNITSONT	UO:0000036		female	PATO	PATO:0000383	Participants	Participant2Trial9	165g, 330g, or 660g	Sandpaper	Weight
Participant3	Homo sapiens	NCBITAXON	http://purl.bioontology.org/ontology/NCBITAXON/9606	adult organism	UBERON	UBERON:0007023	80	19	year	UNITSONT	UO:0000036		male	PATO	PATO:0000384	Participants	Participant3EEG	165g, 330g, or 660g	Sandpaper	Weight
Participant3	Homo sapiens	NCBITAXON	http://purl.bioontology.org/ontology/NCBITAXON/9606	adult organism	UBERON	UBERON:0007023	80	19	year	UNITSONT	UO:0000036		male	PATO	PATO:0000384	Participants	Participant3Trial1	165g, 330g, or 660g	Sandpaper	Weight
Participant3	Homo sapiens	NCBITAXON	http://purl.bioontology.org/ontology/NCBITAXON/9606	adult organism	UBERON	UBERON:0007023	80	19	year	UNITSONT	UO:0000036		male	PATO	PATO:0000384	Participants	Participant3Trial2	165g or 330g	Sandpaper or silk	Mixed
Participant3	Homo sapiens	NCBITAXON	http://purl.bioontology.org/ontology/NCBITAXON/9606	adult organism	UBERON	UBERON:0007023	80	19	year	UNITSONT	UO:0000036		male	PATO	PATO:0000384	Participants	Participant3Trial3	330g	Sandpaper, Suede, or Silk	Surface
Participant3	Homo sapiens	NCBITAXON	http://purl.bioontology.org/ontology/NCBITAXON/9606	adult organism	UBERON	UBERON:0007023	80	19	year	UNITSONT	UO:0000036		male	PATO	PATO:0000384	Participants	Participant3Trial4	165g or 330g	Sandpaper or silk	Mixed
Participant3	Homo sapiens	NCBITAXON	http://purl.bioontology.org/ontology/NCBITAXON/9606	adult organism	UBERON	UBERON:0007023	80	19	year	UNITSONT	UO:0000036		male	PATO	PATO:0000384	Participants	Participant3Trial5	330g	Sandpaper, Suede, or Silk	Surface
Participant3	Homo sapiens	NCBITAXON	http://purl.bioontology.org/ontology/NCBITAXON/9606	adult organism	UBERON	UBERON:0007023	80	19	year	UNITSONT	UO:0000036		male	PATO	PATO:0000384	Participants	Participant3Trial6	165g, 330g, or 660g	Sandpaper	Weight
Participant3	Homo sapiens	NCBITAXON	http://purl.bioontology.org/ontology/NCBITAXON/9606	adult organism	UBERON	UBERON:0007023	80	19	year	UNITSONT	UO:0000036		male	PATO	PATO:0000384	Participants	Participant3Trial7	165g, 330g, or 660g	Sandpaper	Weight
Participant3	Homo sapiens	NCBITAXON	http://purl.bioontology.org/ontology/NCBITAXON/9606	adult organism	UBERON	UBERON:0007023	80	19	year	UNITSONT	UO:0000036		male	PATO	PATO:0000384	Participants	Participant3Trial8	165g, 330g, or 660g	Sandpaper	Weight
Participant3	Homo sapiens	NCBITAXON	http://purl.bioontology.org/ontology/NCBITAXON/9606	adult organism	UBERON	UBERON:0007023	80	19	year	UNITSONT	UO:0000036		male	PATO	PATO:0000384	Participants	Participant3Trial9	165g, 330g, or 660g	Sandpaper	Weight
Participant4	Homo sapiens	NCBITAXON	http://purl.bioontology.org/ontology/NCBITAXON/9606	adult organism	UBERON	UBERON:0007023	80	29	year	UNITSONT	UO:0000036		female	PATO	PATO:0000383	Participants	Participant4EEG	165g, 330g, or 660g	Sandpaper	Weight
Participant4	Homo sapiens	NCBITAXON	http://purl.bioontology.org/ontology/NCBITAXON/9606	adult organism	UBERON	UBERON:0007023	80	29	year	UNITSONT	UO:0000036		female	PATO	PATO:0000383	Participants	Participant4Trial1	330g	Sandpaper, Suede, or Silk	Surface
Participant4	Homo sapiens	NCBITAXON	http://purl.bioontology.org/ontology/NCBITAXON/9606	adult organism	UBERON	UBERON:0007023	80	29	year	UNITSONT	UO:0000036		female	PATO	PATO:0000383	Participants	Participant4Trial2	165g or 330g	Sandpaper or silk	Mixed
Participant4	Homo sapiens	NCBITAXON	http://purl.bioontology.org/ontology/NCBITAXON/9606	adult organism	UBERON	UBERON:0007023	80	29	year	UNITSONT	UO:0000036		female	PATO	PATO:0000383	Participants	Participant4Trial3	165g, 330g, or 660g	Sandpaper	Weight
Participant4	Homo sapiens	NCBITAXON	http://purl.bioontology.org/ontology/NCBITAXON/9606	adult organism	UBERON	UBERON:0007023	80	29	year	UNITSONT	UO:0000036		female	PATO	PATO:0000383	Participants	Participant4Trial4	165g or 330g	Sandpaper or silk	Mixed
Participant4	Homo sapiens	NCBITAXON	http://purl.bioontology.org/ontology/NCBITAXON/9606	adult organism	UBERON	UBERON:0007023	80	29	year	UNITSONT	UO:0000036		female	PATO	PATO:0000383	Participants	Participant4Trial5	165g, 330g, or 660g	Sandpaper	Weight
Participant4	Homo sapiens	NCBITAXON	http://purl.bioontology.org/ontology/NCBITAXON/9606	adult organism	UBERON	UBERON:0007023	80	29	year	UNITSONT	UO:0000036		female	PATO	PATO:0000383	Participants	Participant4Trial6	330g	Sandpaper, Suede, or Silk	Surface
Participant4	Homo sapiens	NCBITAXON	http://purl.bioontology.org/ontology/NCBITAXON/9606	adult organism	UBERON	UBERON:0007023	80	29	year	UNITSONT	UO:0000036		female	PATO	PATO:0000383	Participants	Participant4Trial7	165g, 330g, or 660g	Sandpaper	Weight
Participant4	Homo sapiens	NCBITAXON	http://purl.bioontology.org/ontology/NCBITAXON/9606	adult organism	UBERON	UBERON:0007023	80	29	year	UNITSONT	UO:0000036		female	PATO	PATO:0000383	Participants	Participant4Trial8	165g, 330g, or 660g	Sandpaper	Weight
Participant4	Homo sapiens	NCBITAXON	http://purl.bioontology.org/ontology/NCBITAXON/9606	adult organism	UBERON	UBERON:0007023	80	29	year	UNITSONT	UO:0000036		female	PATO	PATO:0000383	Participants	Participant4Trial9	165g, 330g, or 660g	Sandpaper	Weight
Participant5	Homo sapiens	NCBITAXON	http://purl.bioontology.org/ontology/NCBITAXON/9606	adult organism	UBERON	UBERON:0007023	95	20	year	UNITSONT	UO:0000036		male	PATO	PATO:0000384	Participants	Participant5EEG	165g, 330g, or 660g	Sandpaper	Weight
Participant5	Homo sapiens	NCBITAXON	http://purl.bioontology.org/ontology/NCBITAXON/9606	adult organism	UBERON	UBERON:0007023	95	20	year	UNITSONT	UO:0000036		male	PATO	PATO:0000384	Participants	Participant5Trial1	165g or 330g	Sandpaper or silk	Mixed
Participant5	Homo sapiens	NCBITAXON	http://purl.bioontology.org/ontology/NCBITAXON/9606	adult organism	UBERON	UBERON:0007023	95	20	year	UNITSONT	UO:0000036		male	PATO	PATO:0000384	Participants	Participant5Trial2	165g, 330g, or 660g	Sandpaper	Weight
Participant5	Homo sapiens	NCBITAXON	http://purl.bioontology.org/ontology/NCBITAXON/9606	adult organism	UBERON	UBERON:0007023	95	20	year	UNITSONT	UO:0000036		male	PATO	PATO:0000384	Participants	Participant5Trial3	330g	Sandpaper, Suede, or Silk	Surface
Participant5	Homo sapiens	NCBITAXON	http://purl.bioontology.org/ontology/NCBITAXON/9606	adult organism	UBERON	UBERON:0007023	95	20	year	UNITSONT	UO:0000036		male	PATO	PATO:0000384	Participants	Participant5Trial4	165g, 330g, or 660g	Sandpaper	Weight
Participant5	Homo sapiens	NCBITAXON	http://purl.bioontology.org/ontology/NCBITAXON/9606	adult organism	UBERON	UBERON:0007023	95	20	year	UNITSONT	UO:0000036		male	PATO	PATO:0000384	Participants	Participant5Trial5	330g	Sandpaper, Suede, or Silk	Surface
Participant5	Homo sapiens	NCBITAXON	http://purl.bioontology.org/ontology/NCBITAXON/9606	adult organism	UBERON	UBERON:0007023	95	20	year	UNITSONT	UO:0000036		male	PATO	PATO:0000384	Participants	Participant5Trial6	165g or 330g	Sandpaper or silk	Mixed
Participant5	Homo sapiens	NCBITAXON	http://purl.bioontology.org/ontology/NCBITAXON/9606	adult organism	UBERON	UBERON:0007023	95	20	year	UNITSONT	UO:0000036		male	PATO	PATO:0000384	Participants	Participant5Trial7	165g, 330g, or 660g	Sandpaper	Weight
Participant5	Homo sapiens	NCBITAXON	http://purl.bioontology.org/ontology/NCBITAXON/9606	adult organism	UBERON	UBERON:0007023	95	20	year	UNITSONT	UO:0000036		male	PATO	PATO:0000384	Participants	Participant5Trial8	165g, 330g, or 660g	Sandpaper	Weight
Participant5	Homo sapiens	NCBITAXON	http://purl.bioontology.org/ontology/NCBITAXON/9606	adult organism	UBERON	UBERON:0007023	95	20	year	UNITSONT	UO:0000036		male	PATO	PATO:0000384	Participants	Participant5Trial9	165g, 330g, or 660g	Sandpaper	Weight
Participant6	Homo sapiens	NCBITAXON	http://purl.bioontology.org/ontology/NCBITAXON/9606	adult organism	UBERON	UBERON:0007023	90	32	year	UNITSONT	UO:0000036		female	PATO	PATO:0000383	Participants	Participant6EEG	165g, 330g, or 660g	Sandpaper	Weight
Participant6	Homo sapiens	NCBITAXON	http://purl.bioontology.org/ontology/NCBITAXON/9606	adult organism	UBERON	UBERON:0007023	90	32	year	UNITSONT	UO:0000036		female	PATO	PATO:0000383	Participants	Participant6Trial1	165g, 330g, or 660g	Sandpaper	Weight
Participant6	Homo sapiens	NCBITAXON	http://purl.bioontology.org/ontology/NCBITAXON/9606	adult organism	UBERON	UBERON:0007023	90	32	year	UNITSONT	UO:0000036		female	PATO	PATO:0000383	Participants	Participant6Trial2	330g	Sandpaper, Suede, or Silk	Surface
Participant6	Homo sapiens	NCBITAXON	http://purl.bioontology.org/ontology/NCBITAXON/9606	adult organism	UBERON	UBERON:0007023	90	32	year	UNITSONT	UO:0000036		female	PATO	PATO:0000383	Participants	Participant6Trial3	165g or 330g	Sandpaper or silk	Mixed
Participant6	Homo sapiens	NCBITAXON	http://purl.bioontology.org/ontology/NCBITAXON/9606	adult organism	UBERON	UBERON:0007023	90	32	year	UNITSONT	UO:0000036		female	PATO	PATO:0000383	Participants	Participant6Trial4	165g, 330g, or 660g	Sandpaper	Weight
Participant6	Homo sapiens	NCBITAXON	http://purl.bioontology.org/ontology/NCBITAXON/9606	adult organism	UBERON	UBERON:0007023	90	32	year	UNITSONT	UO:0000036		female	PATO	PATO:0000383	Participants	Participant6Trial5	165g or 330g	Sandpaper or silk	Mixed
Participant6	Homo sapiens	NCBITAXON	http://purl.bioontology.org/ontology/NCBITAXON/9606	adult organism	UBERON	UBERON:0007023	90	32	year	UNITSONT	UO:0000036		female	PATO	PATO:0000383	Participants	Participant6Trial6	330g	Sandpaper, Suede, or Silk	Surface
Participant6	Homo sapiens	NCBITAXON	http://purl.bioontology.org/ontology/NCBITAXON/9606	adult organism	UBERON	UBERON:0007023	90	32	year	UNITSONT	UO:0000036		female	PATO	PATO:0000383	Participants	Participant6Trial7	165g, 330g, or 660g	Sandpaper	Weight
Participant6	Homo sapiens	NCBITAXON	http://purl.bioontology.org/ontology/NCBITAXON/9606	adult organism	UBERON	UBERON:0007023	90	32	year	UNITSONT	UO:0000036		female	PATO	PATO:0000383	Participants	Participant6Trial8	165g, 330g, or 660g	Sandpaper	Weight
Participant6	Homo sapiens	NCBITAXON	http://purl.bioontology.org/ontology/NCBITAXON/9606	adult organism	UBERON	UBERON:0007023	90	32	year	UNITSONT	UO:0000036		female	PATO	PATO:0000383	Participants	Participant6Trial9	165g, 330g, or 660g	Sandpaper	Weight
Participant7	Homo sapiens	NCBITAXON	http://purl.bioontology.org/ontology/NCBITAXON/9606	adult organism	UBERON	UBERON:0007023	95	24	year	UNITSONT	UO:0000036		female	PATO	PATO:0000383	Participants	Participant7EEG	165g, 330g, or 660g	Sandpaper	Weight
Participant7	Homo sapiens	NCBITAXON	http://purl.bioontology.org/ontology/NCBITAXON/9606	adult organism	UBERON	UBERON:0007023	95	24	year	UNITSONT	UO:0000036		female	PATO	PATO:0000383	Participants	Participant7Trial1	330g	Sandpaper, Suede, or Silk	Surface
Participant7	Homo sapiens	NCBITAXON	http://purl.bioontology.org/ontology/NCBITAXON/9606	adult organism	UBERON	UBERON:0007023	95	24	year	UNITSONT	UO:0000036		female	PATO	PATO:0000383	Participants	Participant7Trial2	165g, 330g, or 660g	Sandpaper	Weight
Participant7	Homo sapiens	NCBITAXON	http://purl.bioontology.org/ontology/NCBITAXON/9606	adult organism	UBERON	UBERON:0007023	95	24	year	UNITSONT	UO:0000036		female	PATO	PATO:0000383	Participants	Participant7Trial3	165g or 330g	Sandpaper or silk	Mixed
Participant7	Homo sapiens	NCBITAXON	http://purl.bioontology.org/ontology/NCBITAXON/9606	adult organism	UBERON	UBERON:0007023	95	24	year	UNITSONT	UO:0000036		female	PATO	PATO:0000383	Participants	Participant7Trial4	330g	Sandpaper, Suede, or Silk	Surface
Participant7	Homo sapiens	NCBITAXON	http://purl.bioontology.org/ontology/NCBITAXON/9606	adult organism	UBERON	UBERON:0007023	95	24	year	UNITSONT	UO:0000036		female	PATO	PATO:0000383	Participants	Participant7Trial5	165g or 330g	Sandpaper or silk	Mixed
Participant7	Homo sapiens	NCBITAXON	http://purl.bioontology.org/ontology/NCBITAXON/9606	adult organism	UBERON	UBERON:0007023	95	24	year	UNITSONT	UO:0000036		female	PATO	PATO:0000383	Participants	Participant7Trial6	165g, 330g, or 660g	Sandpaper	Weight
Participant7	Homo sapiens	NCBITAXON	http://purl.bioontology.org/ontology/NCBITAXON/9606	adult organism	UBERON	UBERON:0007023	95	24	year	UNITSONT	UO:0000036		female	PATO	PATO:0000383	Participants	Participant7Trial7	165g, 330g, or 660g	Sandpaper	Weight
Participant7	Homo sapiens	NCBITAXON	http://purl.bioontology.org/ontology/NCBITAXON/9606	adult organism	UBERON	UBERON:0007023	95	24	year	UNITSONT	UO:0000036		female	PATO	PATO:0000383	Participants	Participant7Trial8	165g, 330g, or 660g	Sandpaper	Weight
Participant7	Homo sapiens	NCBITAXON	http://purl.bioontology.org/ontology/NCBITAXON/9606	adult organism	UBERON	UBERON:0007023	95	24	year	UNITSONT	UO:0000036		female	PATO	PATO:0000383	Participants	Participant7Trial9	165g, 330g, or 660g	Sandpaper	Weight
Participant8	Homo sapiens	NCBITAXON	http://purl.bioontology.org/ontology/NCBITAXON/9606	adult organism	UBERON	UBERON:0007023	65	23	year	UNITSONT	UO:0000036		male	PATO	PATO:0000384	Participants	Participant8EEG	165g, 330g, or 660g	Sandpaper	Weight
Participant8	Homo sapiens	NCBITAXON	http://purl.bioontology.org/ontology/NCBITAXON/9606	adult organism	UBERON	UBERON:0007023	65	23	year	UNITSONT	UO:0000036		male	PATO	PATO:0000384	Participants	Participant8Trial1	165g or 330g	Sandpaper or silk	Mixed
Participant8	Homo sapiens	NCBITAXON	http://purl.bioontology.org/ontology/NCBITAXON/9606	adult organism	UBERON	UBERON:0007023	65	23	year	UNITSONT	UO:0000036		male	PATO	PATO:0000384	Participants	Participant8Trial2	330g	Sandpaper, Suede, or Silk	Surface
Participant8	Homo sapiens	NCBITAXON	http://purl.bioontology.org/ontology/NCBITAXON/9606	adult organism	UBERON	UBERON:0007023	65	23	year	UNITSONT	UO:0000036		male	PATO	PATO:0000384	Participants	Participant8Trial3	165g, 330g, or 660g	Sandpaper	Weight
Participant8	Homo sapiens	NCBITAXON	http://purl.bioontology.org/ontology/NCBITAXON/9606	adult organism	UBERON	UBERON:0007023	65	23	year	UNITSONT	UO:0000036		male	PATO	PATO:0000384	Participants	Participant8Trial4	330g	Sandpaper, Suede, or Silk	Surface
Participant8	Homo sapiens	NCBITAXON	http://purl.bioontology.org/ontology/NCBITAXON/9606	adult organism	UBERON	UBERON:0007023	65	23	year	UNITSONT	UO:0000036		male	PATO	PATO:0000384	Participants	Participant8Trial5	165g, 330g, or 660g	Sandpaper	Weight
Participant8	Homo sapiens	NCBITAXON	http://purl.bioontology.org/ontology/NCBITAXON/9606	adult organism	UBERON	UBERON:0007023	65	23	year	UNITSONT	UO:0000036		male	PATO	PATO:0000384	Participants	Participant8Trial6	165g or 330g	Sandpaper or silk	Mixed
Participant8	Homo sapiens	NCBITAXON	http://purl.bioontology.org/ontology/NCBITAXON/9606	adult organism	UBERON	UBERON:0007023	65	23	year	UNITSONT	UO:0000036		male	PATO	PATO:0000384	Participants	Participant8Trial7	165g, 330g, or 660g	Sandpaper	Weight
Participant8	Homo sapiens	NCBITAXON	http://purl.bioontology.org/ontology/NCBITAXON/9606	adult organism	UBERON	UBERON:0007023	65	23	year	UNITSONT	UO:0000036		male	PATO	PATO:0000384	Participants	Participant8Trial8	165g, 330g, or 660g	Sandpaper	Weight
Participant8	Homo sapiens	NCBITAXON	http://purl.bioontology.org/ontology/NCBITAXON/9606	adult organism	UBERON	UBERON:0007023	65	23	year	UNITSONT	UO:0000036		male	PATO	PATO:0000384	Participants	Participant8Trial9	165g, 330g, or 660g	Sandpaper	Weight
Participant9	Homo sapiens	NCBITAXON	http://purl.bioontology.org/ontology/NCBITAXON/9606	adult organism	UBERON	UBERON:0007023	95	25	year	UNITSONT	UO:0000036		female	PATO	PATO:0000383	Participants	Participant9EEG	165g, 330g, or 660g	Sandpaper	Weight
Participant9	Homo sapiens	NCBITAXON	http://purl.bioontology.org/ontology/NCBITAXON/9606	adult organism	UBERON	UBERON:0007023	95	25	year	UNITSONT	UO:0000036		female	PATO	PATO:0000383	Participants	Participant9Trial1	165g, 330g, or 660g	Sandpaper	Weight
Participant9	Homo sapiens	NCBITAXON	http://purl.bioontology.org/ontology/NCBITAXON/9606	adult organism	UBERON	UBERON:0007023	95	25	year	UNITSONT	UO:0000036		female	PATO	PATO:0000383	Participants	Participant9Trial2	165g or 330g	Sandpaper or silk	Mixed
Participant9	Homo sapiens	NCBITAXON	http://purl.bioontology.org/ontology/NCBITAXON/9606	adult organism	UBERON	UBERON:0007023	95	25	year	UNITSONT	UO:0000036		female	PATO	PATO:0000383	Participants	Participant9Trial3	330g	Sandpaper, Suede, or Silk	Surface
Participant9	Homo sapiens	NCBITAXON	http://purl.bioontology.org/ontology/NCBITAXON/9606	adult organism	UBERON	UBERON:0007023	95	25	year	UNITSONT	UO:0000036		female	PATO	PATO:0000383	Participants	Participant9Trial4	165g or 330g	Sandpaper or silk	Mixed
Participant9	Homo sapiens	NCBITAXON	http://purl.bioontology.org/ontology/NCBITAXON/9606	adult organism	UBERON	UBERON:0007023	95	25	year	UNITSONT	UO:0000036		female	PATO	PATO:0000383	Participants	Participant9Trial5	330g	Sandpaper, Suede, or Silk	Surface
Participant9	Homo sapiens	NCBITAXON	http://purl.bioontology.org/ontology/NCBITAXON/9606	adult organism	UBERON	UBERON:0007023	95	25	year	UNITSONT	UO:0000036		female	PATO	PATO:0000383	Participants	Participant9Trial6	165g, 330g, or 660g	Sandpaper	Weight
Participant9	Homo sapiens	NCBITAXON	http://purl.bioontology.org/ontology/NCBITAXON/9606	adult organism	UBERON	UBERON:0007023	95	25	year	UNITSONT	UO:0000036		female	PATO	PATO:0000383	Participants	Participant9Trial7	165g, 330g, or 660g	Sandpaper	Weight
Participant9	Homo sapiens	NCBITAXON	http://purl.bioontology.org/ontology/NCBITAXON/9606	adult organism	UBERON	UBERON:0007023	95	25	year	UNITSONT	UO:0000036		female	PATO	PATO:0000383	Participants	Participant9Trial8	165g, 330g, or 660g	Sandpaper	Weight
Participant9	Homo sapiens	NCBITAXON	http://purl.bioontology.org/ontology/NCBITAXON/9606	adult organism	UBERON	UBERON:0007023	95	25	year	UNITSONT	UO:0000036		female	PATO	PATO:0000383	Participants	Participant9Trial9	165g, 330g, or 660g	Sandpaper	Weight
