# Supplementary material for: Multi-channel EEG recordings during 3,936 grasp and lift trials with varying weight and friction
Source: Sci Data. 2014 Nov 25;1:140047. doi: 10.1038/sdata.2014.47 (PMC4365902; doi:10.1038/sdata.2014.47)
Supplement: Supplementary file 5 [file sdata201447-isa1.zip › a_assay_Edin_v2.txt]

Sample Name	Protocol REF	Protocol REF	Protocol REF	Protocol REF	Protocol REF	Protocol REF	Assay Name	Raw Data File	Comment[Data Repository]	Comment[Data Record Accession]	Comment[Data Record URL]	Protocol REF	Derived Data File	Comment[Data Repository]	Comment[Data Record Accession]	Comment[Data Record URL]	Comment[event extraction software]	Comment[Additional data on timing of events during data collection]	Factor Value[object weight]	Factor Value[surface friction]	Comment[series type]
Participant1Trial1	Sensors	Data Acquisition	The Object	Preparation	Series	Data Processing	P1_S1	HS_P1_S1.mat	figshare	10.6084/m9.figshare.988376	http://dx.doi.org/10.6084/m9.figshare.988376	Data Processing	WS_P1_S1.mat	figshare	10.6084/m9.figshare.988376	http://dx.doi.org/10.6084/m9.figshare.988376	WEEG_FindEvents.m	P1_AllLifts.mat	165g, 330g, or 660g	Sandpaper	Weight
Participant1Trial2	Sensors	Data Acquisition	The Object	Preparation	Series	Data Processing	P1_S2	HS_P1_S2.mat	figshare	10.6084/m9.figshare.988376	http://dx.doi.org/10.6084/m9.figshare.988376	Data Processing	WS_P1_S2.mat	figshare	10.6084/m9.figshare.988376	http://dx.doi.org/10.6084/m9.figshare.988376	WEEG_FindEvents.m	P1_AllLifts.mat	330g	Sandpaper, Suede, or Silk	Surface
Participant1Trial3	Sensors	Data Acquisition	The Object	Preparation	Series	Data Processing	P1_S3	HS_P1_S3.mat	figshare	10.6084/m9.figshare.988376	http://dx.doi.org/10.6084/m9.figshare.988376	Data Processing	WS_P1_S3.mat	figshare	10.6084/m9.figshare.988376	http://dx.doi.org/10.6084/m9.figshare.988376	WEEG_FindEvents.m	P1_AllLifts.mat	165g or 330g	Sandpaper or silk	Mixed
Participant1Trial4	Sensors	Data Acquisition	The Object	Preparation	Series	Data Processing	P1_S4	HS_P1_S4.mat	figshare	10.6084/m9.figshare.988376	http://dx.doi.org/10.6084/m9.figshare.988376	Data Processing	WS_P1_S4.mat	figshare	10.6084/m9.figshare.988376	http://dx.doi.org/10.6084/m9.figshare.988376	WEEG_FindEvents.m	P1_AllLifts.mat	165g, 330g, or 660g	Sandpaper	Weight
Participant1Trial5	Sensors	Data Acquisition	The Object	Preparation	Series	Data Processing	P1_S5	HS_P1_S5.mat	figshare	10.6084/m9.figshare.988376	http://dx.doi.org/10.6084/m9.figshare.988376	Data Processing	WS_P1_S5.mat	figshare	10.6084/m9.figshare.988376	http://dx.doi.org/10.6084/m9.figshare.988376	WEEG_FindEvents.m	P1_AllLifts.mat	165g or 330g	Sandpaper or silk	Mixed
Participant1Trial6	Sensors	Data Acquisition	The Object	Preparation	Series	Data Processing	P1_S6	HS_P1_S6.mat	figshare	10.6084/m9.figshare.988376	http://dx.doi.org/10.6084/m9.figshare.988376	Data Processing	WS_P1_S6.mat	figshare	10.6084/m9.figshare.988376	http://dx.doi.org/10.6084/m9.figshare.988376	WEEG_FindEvents.m	P1_AllLifts.mat	330g	Sandpaper, Suede, or Silk	Surface
Participant1Trial7	Sensors	Data Acquisition	The Object	Preparation	Series	Data Processing	P1_S7	HS_P1_S7.mat	figshare	10.6084/m9.figshare.988376	http://dx.doi.org/10.6084/m9.figshare.988376	Data Processing	WS_P1_S7.mat	figshare	10.6084/m9.figshare.988376	http://dx.doi.org/10.6084/m9.figshare.988376	WEEG_FindEvents.m	P1_AllLifts.mat	165g, 330g, or 660g	Sandpaper	Weight
Participant1Trial8	Sensors	Data Acquisition	The Object	Preparation	Series	Data Processing	P1_S8	HS_P1_S8.mat	figshare	10.6084/m9.figshare.988376	http://dx.doi.org/10.6084/m9.figshare.988376	Data Processing	WS_P1_S8.mat	figshare	10.6084/m9.figshare.988376	http://dx.doi.org/10.6084/m9.figshare.988376	WEEG_FindEvents.m	P1_AllLifts.mat	165g, 330g, or 660g	Sandpaper	Weight
Participant1Trial9	Sensors	Data Acquisition	The Object	Preparation	Series	Data Processing	P1_S9	HS_P1_S9.mat	figshare	10.6084/m9.figshare.988376	http://dx.doi.org/10.6084/m9.figshare.988376	Data Processing	WS_P1_S9.mat	figshare	10.6084/m9.figshare.988376	http://dx.doi.org/10.6084/m9.figshare.988376	WEEG_FindEvents.m	P1_AllLifts.mat	165g, 330g, or 660g	Sandpaper	Weight
Participant1EEG	Sensors	Data Acquisition	The Object	Preparation	Series	Data Processing	P1_ST	HS_P1_ST.mat	figshare	10.6084/m9.figshare.988376	http://dx.doi.org/10.6084/m9.figshare.988376		#	#	#	#	WEEG_FindEvents.m	P1_AllLifts.mat	165g, 330g, or 660g	Sandpaper	Weight
Participant10Trial1	Sensors	Data Acquisition	The Object	Preparation	Series	Data Processing	P10_S1	HS_P10_S1.mat	figshare	10.6084/m9.figshare.988376	http://dx.doi.org/10.6084/m9.figshare.988376	Data Processing	WS_P10_S1.mat	figshare	10.6084/m9.figshare.988376	http://dx.doi.org/10.6084/m9.figshare.988376	WEEG_FindEvents.m	P10_AllLifts.mat	330g	Sandpaper, Suede, or Silk	Surface
Participant10Trial2	Sensors	Data Acquisition	The Object	Preparation	Series	Data Processing	P10_S2	HS_P10_S2.mat	figshare	10.6084/m9.figshare.988376	http://dx.doi.org/10.6084/m9.figshare.988376	Data Processing	WS_P10_S2.mat	figshare	10.6084/m9.figshare.988376	http://dx.doi.org/10.6084/m9.figshare.988376	WEEG_FindEvents.m	P10_AllLifts.mat	165g or 330g	Sandpaper or silk	Mixed
Participant10Trial3	Sensors	Data Acquisition	The Object	Preparation	Series	Data Processing	P10_S3	HS_P10_S3.mat	figshare	10.6084/m9.figshare.988376	http://dx.doi.org/10.6084/m9.figshare.988376	Data Processing	WS_P10_S3.mat	figshare	10.6084/m9.figshare.988376	http://dx.doi.org/10.6084/m9.figshare.988376	WEEG_FindEvents.m	P10_AllLifts.mat	165g, 330g, or 660g	Sandpaper	Weight
Participant10Trial4	Sensors	Data Acquisition	The Object	Preparation	Series	Data Processing	P10_S4	HS_P10_S4.mat	figshare	10.6084/m9.figshare.988376	http://dx.doi.org/10.6084/m9.figshare.988376	Data Processing	WS_P10_S4.mat	figshare	10.6084/m9.figshare.988376	http://dx.doi.org/10.6084/m9.figshare.988376	WEEG_FindEvents.m	P10_AllLifts.mat	165g or 330g	Sandpaper or silk	Mixed
Participant10Trial5	Sensors	Data Acquisition	The Object	Preparation	Series	Data Processing	P10_S5	HS_P10_S5.mat	figshare	10.6084/m9.figshare.988376	http://dx.doi.org/10.6084/m9.figshare.988376	Data Processing	WS_P10_S5.mat	figshare	10.6084/m9.figshare.988376	http://dx.doi.org/10.6084/m9.figshare.988376	WEEG_FindEvents.m	P10_AllLifts.mat	165g, 330g, or 660g	Sandpaper	Weight
Participant10Trial6	Sensors	Data Acquisition	The Object	Preparation	Series	Data Processing	P10_S6	HS_P10_S6.mat	figshare	10.6084/m9.figshare.988376	http://dx.doi.org/10.6084/m9.figshare.988376	Data Processing	WS_P10_S6.mat	figshare	10.6084/m9.figshare.988376	http://dx.doi.org/10.6084/m9.figshare.988376	WEEG_FindEvents.m	P10_AllLifts.mat	330g	Sandpaper, Suede, or Silk	Surface
Participant10Trial7	Sensors	Data Acquisition	The Object	Preparation	Series	Data Processing	P10_S7	HS_P10_S7.mat	figshare	10.6084/m9.figshare.988376	http://dx.doi.org/10.6084/m9.figshare.988376	Data Processing	WS_P10_S7.mat	figshare	10.6084/m9.figshare.988376	http://dx.doi.org/10.6084/m9.figshare.988376	WEEG_FindEvents.m	P10_AllLifts.mat	165g, 330g, or 660g	Sandpaper	Weight
Participant10Trial8	Sensors	Data Acquisition	The Object	Preparation	Series	Data Processing	P10_S8	HS_P10_S8.mat	figshare	10.6084/m9.figshare.988376	http://dx.doi.org/10.6084/m9.figshare.988376	Data Processing	WS_P10_S8.mat	figshare	10.6084/m9.figshare.988376	http://dx.doi.org/10.6084/m9.figshare.988376	WEEG_FindEvents.m	P10_AllLifts.mat	165g, 330g, or 660g	Sandpaper	Weight
Participant10Trial9	Sensors	Data Acquisition	The Object	Preparation	Series	Data Processing	P10_S9	HS_P10_S9.mat	figshare	10.6084/m9.figshare.988376	http://dx.doi.org/10.6084/m9.figshare.988376	Data Processing	WS_P10_S9.mat	figshare	10.6084/m9.figshare.988376	http://dx.doi.org/10.6084/m9.figshare.988376	WEEG_FindEvents.m	P10_AllLifts.mat	165g, 330g, or 660g	Sandpaper	Weight
Participant10EEG	Sensors	Data Acquisition	The Object	Preparation	Series	Data Processing	P10_ST	HS_P10_ST.mat	figshare	10.6084/m9.figshare.988376	http://dx.doi.org/10.6084/m9.figshare.988376		#	#	#	#	WEEG_FindEvents.m	P10_AllLifts.mat	165g, 330g, or 660g	Sandpaper	Weight
Participant11Trial1	Sensors	Data Acquisition	The Object	Preparation	Series	Data Processing	P11_S1	HS_P11_S1.mat	figshare	10.6084/m9.figshare.988376	http://dx.doi.org/10.6084/m9.figshare.988376	Data Processing	WS_P11_S1.mat	figshare	10.6084/m9.figshare.988376	http://dx.doi.org/10.6084/m9.figshare.988376	WEEG_FindEvents.m	P11_AllLifts.mat	165g or 330g	Sandpaper or silk	Mixed
Participant11Trial2	Sensors	Data Acquisition	The Object	Preparation	Series	Data Processing	P11_S2	HS_P11_S2.mat	figshare	10.6084/m9.figshare.988376	http://dx.doi.org/10.6084/m9.figshare.988376	Data Processing	WS_P11_S2.mat	figshare	10.6084/m9.figshare.988376	http://dx.doi.org/10.6084/m9.figshare.988376	WEEG_FindEvents.m	P11_AllLifts.mat	165g, 330g, or 660g	Sandpaper	Weight
Participant11Trial3	Sensors	Data Acquisition	The Object	Preparation	Series	Data Processing	P11_S3	HS_P11_S3.mat	figshare	10.6084/m9.figshare.988376	http://dx.doi.org/10.6084/m9.figshare.988376	Data Processing	WS_P11_S3.mat	figshare	10.6084/m9.figshare.988376	http://dx.doi.org/10.6084/m9.figshare.988376	WEEG_FindEvents.m	P11_AllLifts.mat	330g	Sandpaper, Suede, or Silk	Surface
Participant11Trial4	Sensors	Data Acquisition	The Object	Preparation	Series	Data Processing	P11_S4	HS_P11_S4.mat	figshare	10.6084/m9.figshare.988376	http://dx.doi.org/10.6084/m9.figshare.988376	Data Processing	WS_P11_S4.mat	figshare	10.6084/m9.figshare.988376	http://dx.doi.org/10.6084/m9.figshare.988376	WEEG_FindEvents.m	P11_AllLifts.mat	165g, 330g, or 660g	Sandpaper	Weight
Participant11Trial5	Sensors	Data Acquisition	The Object	Preparation	Series	Data Processing	P11_S5	HS_P11_S5.mat	figshare	10.6084/m9.figshare.988376	http://dx.doi.org/10.6084/m9.figshare.988376	Data Processing	WS_P11_S5.mat	figshare	10.6084/m9.figshare.988376	http://dx.doi.org/10.6084/m9.figshare.988376	WEEG_FindEvents.m	P11_AllLifts.mat	330g	Sandpaper, Suede, or Silk	Surface
Participant11Trial6	Sensors	Data Acquisition	The Object	Preparation	Series	Data Processing	P11_S6	HS_P11_S6.mat	figshare	10.6084/m9.figshare.988376	http://dx.doi.org/10.6084/m9.figshare.988376	Data Processing	WS_P11_S6.mat	figshare	10.6084/m9.figshare.988376	http://dx.doi.org/10.6084/m9.figshare.988376	WEEG_FindEvents.m	P11_AllLifts.mat	165g or 330g	Sandpaper or silk	Mixed
Participant11Trial7	Sensors	Data Acquisition	The Object	Preparation	Series	Data Processing	P11_S7	HS_P11_S7.mat	figshare	10.6084/m9.figshare.988376	http://dx.doi.org/10.6084/m9.figshare.988376	Data Processing	WS_P11_S7.mat	figshare	10.6084/m9.figshare.988376	http://dx.doi.org/10.6084/m9.figshare.988376	WEEG_FindEvents.m	P11_AllLifts.mat	165g, 330g, or 660g	Sandpaper	Weight
Participant11Trial8	Sensors	Data Acquisition	The Object	Preparation	Series	Data Processing	P11_S8	HS_P11_S8.mat	figshare	10.6084/m9.figshare.988376	http://dx.doi.org/10.6084/m9.figshare.988376	Data Processing	WS_P11_S8.mat	figshare	10.6084/m9.figshare.988376	http://dx.doi.org/10.6084/m9.figshare.988376	WEEG_FindEvents.m	P11_AllLifts.mat	165g, 330g, or 660g	Sandpaper	Weight
Participant11Trial9	Sensors	Data Acquisition	The Object	Preparation	Series	Data Processing	P11_S9	HS_P11_S9.mat	figshare	10.6084/m9.figshare.988376	http://dx.doi.org/10.6084/m9.figshare.988376	Data Processing	WS_P11_S9.mat	figshare	10.6084/m9.figshare.988376	http://dx.doi.org/10.6084/m9.figshare.988376	WEEG_FindEvents.m	P11_AllLifts.mat	165g, 330g, or 660g	Sandpaper	Weight
Participant11EEG	Sensors	Data Acquisition	The Object	Preparation	Series	Data Processing	P11_ST	HS_P11_ST.mat	figshare	10.6084/m9.figshare.988376	http://dx.doi.org/10.6084/m9.figshare.988376		#	#	#	#	WEEG_FindEvents.m	P11_AllLifts.mat	165g, 330g, or 660g	Sandpaper	Weight
Participant12Trial1	Sensors	Data Acquisition	The Object	Preparation	Series	Data Processing	P12_S1	HS_P12_S1.mat	figshare	10.6084/m9.figshare.988376	http://dx.doi.org/10.6084/m9.figshare.988376	Data Processing	WS_P12_S1.mat	figshare	10.6084/m9.figshare.988376	http://dx.doi.org/10.6084/m9.figshare.988376	WEEG_FindEvents.m	P12_AllLifts.mat	165g, 330g, or 660g	Sandpaper	Weight
Participant12Trial2	Sensors	Data Acquisition	The Object	Preparation	Series	Data Processing	P12_S2	HS_P12_S2.mat	figshare	10.6084/m9.figshare.988376	http://dx.doi.org/10.6084/m9.figshare.988376	Data Processing	WS_P12_S2.mat	figshare	10.6084/m9.figshare.988376	http://dx.doi.org/10.6084/m9.figshare.988376	WEEG_FindEvents.m	P12_AllLifts.mat	330g	Sandpaper, Suede, or Silk	Surface
Participant12Trial3	Sensors	Data Acquisition	The Object	Preparation	Series	Data Processing	P12_S3	HS_P12_S3.mat	figshare	10.6084/m9.figshare.988376	http://dx.doi.org/10.6084/m9.figshare.988376	Data Processing	WS_P12_S3.mat	figshare	10.6084/m9.figshare.988376	http://dx.doi.org/10.6084/m9.figshare.988376	WEEG_FindEvents.m	P12_AllLifts.mat	165g or 330g	Sandpaper or silk	Mixed
Participant12Trial4	Sensors	Data Acquisition	The Object	Preparation	Series	Data Processing	P12_S4	HS_P12_S4.mat	figshare	10.6084/m9.figshare.988376	http://dx.doi.org/10.6084/m9.figshare.988376	Data Processing	WS_P12_S4.mat	figshare	10.6084/m9.figshare.988376	http://dx.doi.org/10.6084/m9.figshare.988376	WEEG_FindEvents.m	P12_AllLifts.mat	165g, 330g, or 660g	Sandpaper	Weight
Participant12Trial5	Sensors	Data Acquisition	The Object	Preparation	Series	Data Processing	P12_S5	HS_P12_S5.mat	figshare	10.6084/m9.figshare.988376	http://dx.doi.org/10.6084/m9.figshare.988376	Data Processing	WS_P12_S5.mat	figshare	10.6084/m9.figshare.988376	http://dx.doi.org/10.6084/m9.figshare.988376	WEEG_FindEvents.m	P12_AllLifts.mat	165g or 330g	Sandpaper or silk	Mixed
Participant12Trial6	Sensors	Data Acquisition	The Object	Preparation	Series	Data Processing	P12_S6	HS_P12_S6.mat	figshare	10.6084/m9.figshare.988376	http://dx.doi.org/10.6084/m9.figshare.988376	Data Processing	WS_P12_S6.mat	figshare	10.6084/m9.figshare.988376	http://dx.doi.org/10.6084/m9.figshare.988376	WEEG_FindEvents.m	P12_AllLifts.mat	330g	Sandpaper, Suede, or Silk	Surface
Participant12Trial7	Sensors	Data Acquisition	The Object	Preparation	Series	Data Processing	P12_S7	HS_P12_S7.mat	figshare	10.6084/m9.figshare.988376	http://dx.doi.org/10.6084/m9.figshare.988376	Data Processing	WS_P12_S7.mat	figshare	10.6084/m9.figshare.988376	http://dx.doi.org/10.6084/m9.figshare.988376	WEEG_FindEvents.m	P12_AllLifts.mat	165g, 330g, or 660g	Sandpaper	Weight
Participant12Trial8	Sensors	Data Acquisition	The Object	Preparation	Series	Data Processing	P12_S8	HS_P12_S8.mat	figshare	10.6084/m9.figshare.988376	http://dx.doi.org/10.6084/m9.figshare.988376	Data Processing	WS_P12_S8.mat	figshare	10.6084/m9.figshare.988376	http://dx.doi.org/10.6084/m9.figshare.988376	WEEG_FindEvents.m	P12_AllLifts.mat	165g, 330g, or 660g	Sandpaper	Weight
Participant12Trial9	Sensors	Data Acquisition	The Object	Preparation	Series	Data Processing	P12_S9	HS_P12_S9.mat	figshare	10.6084/m9.figshare.988376	http://dx.doi.org/10.6084/m9.figshare.988376	Data Processing	WS_P12_S9.mat	figshare	10.6084/m9.figshare.988376	http://dx.doi.org/10.6084/m9.figshare.988376	WEEG_FindEvents.m	P12_AllLifts.mat	165g, 330g, or 660g	Sandpaper	Weight
Participant12EEG	Sensors	Data Acquisition	The Object	Preparation	Series	Data Processing	P12_ST	HS_P12_ST.mat	figshare	10.6084/m9.figshare.988376	http://dx.doi.org/10.6084/m9.figshare.988376		#	#	#	#	WEEG_FindEvents.m	P12_AllLifts.mat	165g, 330g, or 660g	Sandpaper	Weight
Participant2Trial1	Sensors	Data Acquisition	The Object	Preparation	Series	Data Processing	P2_S1	HS_P2_S1.mat	figshare	10.6084/m9.figshare.988376	http://dx.doi.org/10.6084/m9.figshare.988376	Data Processing	WS_P2_S1.mat	figshare	10.6084/m9.figshare.988376	http://dx.doi.org/10.6084/m9.figshare.988376	WEEG_FindEvents.m	P2_AllLifts.mat	165g or 330g	Sandpaper or silk	Mixed
Participant2Trial2	Sensors	Data Acquisition	The Object	Preparation	Series	Data Processing	P2_S2	HS_P2_S2.mat	figshare	10.6084/m9.figshare.988376	http://dx.doi.org/10.6084/m9.figshare.988376	Data Processing	WS_P2_S2.mat	figshare	10.6084/m9.figshare.988376	http://dx.doi.org/10.6084/m9.figshare.988376	WEEG_FindEvents.m	P2_AllLifts.mat	330g	Sandpaper, Suede, or Silk	Surface
Participant2Trial3	Sensors	Data Acquisition	The Object	Preparation	Series	Data Processing	P2_S3	HS_P2_S3.mat	figshare	10.6084/m9.figshare.988376	http://dx.doi.org/10.6084/m9.figshare.988376	Data Processing	WS_P2_S3.mat	figshare	10.6084/m9.figshare.988376	http://dx.doi.org/10.6084/m9.figshare.988376	WEEG_FindEvents.m	P2_AllLifts.mat	165g, 330g, or 660g	Sandpaper	Weight
Participant2Trial4	Sensors	Data Acquisition	The Object	Preparation	Series	Data Processing	P2_S4	HS_P2_S4.mat	figshare	10.6084/m9.figshare.988376	http://dx.doi.org/10.6084/m9.figshare.988376	Data Processing	WS_P2_S4.mat	figshare	10.6084/m9.figshare.988376	http://dx.doi.org/10.6084/m9.figshare.988376	WEEG_FindEvents.m	P2_AllLifts.mat	330g	Sandpaper, Suede, or Silk	Surface
Participant2Trial5	Sensors	Data Acquisition	The Object	Preparation	Series	Data Processing	P2_S5	HS_P2_S5.mat	figshare	10.6084/m9.figshare.988376	http://dx.doi.org/10.6084/m9.figshare.988376	Data Processing	WS_P2_S5.mat	figshare	10.6084/m9.figshare.988376	http://dx.doi.org/10.6084/m9.figshare.988376	WEEG_FindEvents.m	P2_AllLifts.mat	165g, 330g, or 660g	Sandpaper	Weight
Participant2Trial6	Sensors	Data Acquisition	The Object	Preparation	Series	Data Processing	P2_S6	HS_P2_S6.mat	figshare	10.6084/m9.figshare.988376	http://dx.doi.org/10.6084/m9.figshare.988376	Data Processing	WS_P2_S6.mat	figshare	10.6084/m9.figshare.988376	http://dx.doi.org/10.6084/m9.figshare.988376	WEEG_FindEvents.m	P2_AllLifts.mat	165g or 330g	Sandpaper or silk	Mixed
Participant2Trial7	Sensors	Data Acquisition	The Object	Preparation	Series	Data Processing	P2_S7	HS_P2_S7.mat	figshare	10.6084/m9.figshare.988376	http://dx.doi.org/10.6084/m9.figshare.988376	Data Processing	WS_P2_S7.mat	figshare	10.6084/m9.figshare.988376	http://dx.doi.org/10.6084/m9.figshare.988376	WEEG_FindEvents.m	P2_AllLifts.mat	165g, 330g, or 660g	Sandpaper	Weight
Participant2Trial8	Sensors	Data Acquisition	The Object	Preparation	Series	Data Processing	P2_S8	HS_P2_S8.mat	figshare	10.6084/m9.figshare.988376	http://dx.doi.org/10.6084/m9.figshare.988376	Data Processing	WS_P2_S8.mat	figshare	10.6084/m9.figshare.988376	http://dx.doi.org/10.6084/m9.figshare.988376	WEEG_FindEvents.m	P2_AllLifts.mat	165g, 330g, or 660g	Sandpaper	Weight
Participant2Trial9	Sensors	Data Acquisition	The Object	Preparation	Series	Data Processing	P2_S9	HS_P2_S9.mat	figshare	10.6084/m9.figshare.988376	http://dx.doi.org/10.6084/m9.figshare.988376	Data Processing	WS_P2_S9.mat	figshare	10.6084/m9.figshare.988376	http://dx.doi.org/10.6084/m9.figshare.988376	WEEG_FindEvents.m	P2_AllLifts.mat	165g, 330g, or 660g	Sandpaper	Weight
Participant2EEG	Sensors	Data Acquisition	The Object	Preparation	Series	Data Processing	P2_ST	HS_P2_ST.mat	figshare	10.6084/m9.figshare.988376	http://dx.doi.org/10.6084/m9.figshare.988376		#	#	#	#	WEEG_FindEvents.m	P2_AllLifts.mat	165g, 330g, or 660g	Sandpaper	Weight
Participant3Trial1	Sensors	Data Acquisition	The Object	Preparation	Series	Data Processing	P3_S1	HS_P3_S1.mat	figshare	10.6084/m9.figshare.988376	http://dx.doi.org/10.6084/m9.figshare.988376	Data Processing	WS_P3_S1.mat	figshare	10.6084/m9.figshare.988376	http://dx.doi.org/10.6084/m9.figshare.988376	WEEG_FindEvents.m	P3_AllLifts.mat	165g, 330g, or 660g	Sandpaper	Weight
Participant3Trial2	Sensors	Data Acquisition	The Object	Preparation	Series	Data Processing	P3_S2	HS_P3_S2.mat	figshare	10.6084/m9.figshare.988376	http://dx.doi.org/10.6084/m9.figshare.988376	Data Processing	WS_P3_S2.mat	figshare	10.6084/m9.figshare.988376	http://dx.doi.org/10.6084/m9.figshare.988376	WEEG_FindEvents.m	P3_AllLifts.mat	165g or 330g	Sandpaper or silk	Mixed
Participant3Trial3	Sensors	Data Acquisition	The Object	Preparation	Series	Data Processing	P3_S3	HS_P3_S3.mat	figshare	10.6084/m9.figshare.988376	http://dx.doi.org/10.6084/m9.figshare.988376	Data Processing	WS_P3_S3.mat	figshare	10.6084/m9.figshare.988376	http://dx.doi.org/10.6084/m9.figshare.988376	WEEG_FindEvents.m	P3_AllLifts.mat	330g	Sandpaper, Suede, or Silk	Surface
Participant3Trial4	Sensors	Data Acquisition	The Object	Preparation	Series	Data Processing	P3_S4	HS_P3_S4.mat	figshare	10.6084/m9.figshare.988376	http://dx.doi.org/10.6084/m9.figshare.988376	Data Processing	WS_P3_S4.mat	figshare	10.6084/m9.figshare.988376	http://dx.doi.org/10.6084/m9.figshare.988376	WEEG_FindEvents.m	P3_AllLifts.mat	165g or 330g	Sandpaper or silk	Mixed
Participant3Trial5	Sensors	Data Acquisition	The Object	Preparation	Series	Data Processing	P3_S5	HS_P3_S5.mat	figshare	10.6084/m9.figshare.988376	http://dx.doi.org/10.6084/m9.figshare.988376	Data Processing	WS_P3_S5.mat	figshare	10.6084/m9.figshare.988376	http://dx.doi.org/10.6084/m9.figshare.988376	WEEG_FindEvents.m	P3_AllLifts.mat	330g	Sandpaper, Suede, or Silk	Surface
Participant3Trial6	Sensors	Data Acquisition	The Object	Preparation	Series	Data Processing	P3_S6	HS_P3_S6.mat	figshare	10.6084/m9.figshare.988376	http://dx.doi.org/10.6084/m9.figshare.988376	Data Processing	WS_P3_S6.mat	figshare	10.6084/m9.figshare.988376	http://dx.doi.org/10.6084/m9.figshare.988376	WEEG_FindEvents.m	P3_AllLifts.mat	165g, 330g, or 660g	Sandpaper	Weight
Participant3Trial7	Sensors	Data Acquisition	The Object	Preparation	Series	Data Processing	P3_S7	HS_P3_S7.mat	figshare	10.6084/m9.figshare.988376	http://dx.doi.org/10.6084/m9.figshare.988376	Data Processing	WS_P3_S7.mat	figshare	10.6084/m9.figshare.988376	http://dx.doi.org/10.6084/m9.figshare.988376	WEEG_FindEvents.m	P3_AllLifts.mat	165g, 330g, or 660g	Sandpaper	Weight
Participant3Trial8	Sensors	Data Acquisition	The Object	Preparation	Series	Data Processing	P3_S8	HS_P3_S8.mat	figshare	10.6084/m9.figshare.988376	http://dx.doi.org/10.6084/m9.figshare.988376	Data Processing	WS_P3_S8.mat	figshare	10.6084/m9.figshare.988376	http://dx.doi.org/10.6084/m9.figshare.988376	WEEG_FindEvents.m	P3_AllLifts.mat	165g, 330g, or 660g	Sandpaper	Weight
Participant3Trial9	Sensors	Data Acquisition	The Object	Preparation	Series	Data Processing	P3_S9	HS_P3_S9.mat	figshare	10.6084/m9.figshare.988376	http://dx.doi.org/10.6084/m9.figshare.988376	Data Processing	WS_P3_S9.mat	figshare	10.6084/m9.figshare.988376	http://dx.doi.org/10.6084/m9.figshare.988376	WEEG_FindEvents.m	P3_AllLifts.mat	165g, 330g, or 660g	Sandpaper	Weight
Participant3EEG	Sensors	Data Acquisition	The Object	Preparation	Series	Data Processing	P3_ST	HS_P3_ST.mat	figshare	10.6084/m9.figshare.988376	http://dx.doi.org/10.6084/m9.figshare.988376		#	#	#	#	WEEG_FindEvents.m	P3_AllLifts.mat	165g, 330g, or 660g	Sandpaper	Weight
Participant4Trial1	Sensors	Data Acquisition	The Object	Preparation	Series	Data Processing	P4_S1	HS_P4_S1.mat	figshare	10.6084/m9.figshare.988376	http://dx.doi.org/10.6084/m9.figshare.988376	Data Processing	WS_P4_S1.mat	figshare	10.6084/m9.figshare.988376	http://dx.doi.org/10.6084/m9.figshare.988376	WEEG_FindEvents.m	P4_AllLifts.mat	330g	Sandpaper, Suede, or Silk	Surface
Participant4Trial2	Sensors	Data Acquisition	The Object	Preparation	Series	Data Processing	P4_S2	HS_P4_S2.mat	figshare	10.6084/m9.figshare.988376	http://dx.doi.org/10.6084/m9.figshare.988376	Data Processing	WS_P4_S2.mat	figshare	10.6084/m9.figshare.988376	http://dx.doi.org/10.6084/m9.figshare.988376	WEEG_FindEvents.m	P4_AllLifts.mat	165g or 330g	Sandpaper or silk	Mixed
Participant4Trial3	Sensors	Data Acquisition	The Object	Preparation	Series	Data Processing	P4_S3	HS_P4_S3.mat	figshare	10.6084/m9.figshare.988376	http://dx.doi.org/10.6084/m9.figshare.988376	Data Processing	WS_P4_S3.mat	figshare	10.6084/m9.figshare.988376	http://dx.doi.org/10.6084/m9.figshare.988376	WEEG_FindEvents.m	P4_AllLifts.mat	165g, 330g, or 660g	Sandpaper	Weight
Participant4Trial4	Sensors	Data Acquisition	The Object	Preparation	Series	Data Processing	P4_S4	HS_P4_S4.mat	figshare	10.6084/m9.figshare.988376	http://dx.doi.org/10.6084/m9.figshare.988376	Data Processing	WS_P4_S4.mat	figshare	10.6084/m9.figshare.988376	http://dx.doi.org/10.6084/m9.figshare.988376	WEEG_FindEvents.m	P4_AllLifts.mat	165g or 330g	Sandpaper or silk	Mixed
Participant4Trial5	Sensors	Data Acquisition	The Object	Preparation	Series	Data Processing	P4_S5	HS_P4_S5.mat	figshare	10.6084/m9.figshare.988376	http://dx.doi.org/10.6084/m9.figshare.988376	Data Processing	WS_P4_S5.mat	figshare	10.6084/m9.figshare.988376	http://dx.doi.org/10.6084/m9.figshare.988376	WEEG_FindEvents.m	P4_AllLifts.mat	165g, 330g, or 660g	Sandpaper	Weight
Participant4Trial6	Sensors	Data Acquisition	The Object	Preparation	Series	Data Processing	P4_S6	HS_P4_S6.mat	figshare	10.6084/m9.figshare.988376	http://dx.doi.org/10.6084/m9.figshare.988376	Data Processing	WS_P4_S6.mat	figshare	10.6084/m9.figshare.988376	http://dx.doi.org/10.6084/m9.figshare.988376	WEEG_FindEvents.m	P4_AllLifts.mat	330g	Sandpaper, Suede, or Silk	Surface
Participant4Trial7	Sensors	Data Acquisition	The Object	Preparation	Series	Data Processing	P4_S7	HS_P4_S7.mat	figshare	10.6084/m9.figshare.988376	http://dx.doi.org/10.6084/m9.figshare.988376	Data Processing	WS_P4_S7.mat	figshare	10.6084/m9.figshare.988376	http://dx.doi.org/10.6084/m9.figshare.988376	WEEG_FindEvents.m	P4_AllLifts.mat	165g, 330g, or 660g	Sandpaper	Weight
Participant4Trial8	Sensors	Data Acquisition	The Object	Preparation	Series	Data Processing	P4_S8	HS_P4_S8.mat	figshare	10.6084/m9.figshare.988376	http://dx.doi.org/10.6084/m9.figshare.988376	Data Processing	WS_P4_S8.mat	figshare	10.6084/m9.figshare.988376	http://dx.doi.org/10.6084/m9.figshare.988376	WEEG_FindEvents.m	P4_AllLifts.mat	165g, 330g, or 660g	Sandpaper	Weight
Participant4Trial9	Sensors	Data Acquisition	The Object	Preparation	Series	Data Processing	P4_S9	HS_P4_S9.mat	figshare	10.6084/m9.figshare.988376	http://dx.doi.org/10.6084/m9.figshare.988376	Data Processing	WS_P4_S9.mat	figshare	10.6084/m9.figshare.988376	http://dx.doi.org/10.6084/m9.figshare.988376	WEEG_FindEvents.m	P4_AllLifts.mat	165g, 330g, or 660g	Sandpaper	Weight
Participant4EEG	Sensors	Data Acquisition	The Object	Preparation	Series	Data Processing	P4_ST	HS_P4_ST.mat	figshare	10.6084/m9.figshare.988376	http://dx.doi.org/10.6084/m9.figshare.988376		#	#	#	#	WEEG_FindEvents.m	P4_AllLifts.mat	165g, 330g, or 660g	Sandpaper	Weight
Participant5Trial1	Sensors	Data Acquisition	The Object	Preparation	Series	Data Processing	P5_S1	HS_P5_S1.mat	figshare	10.6084/m9.figshare.988376	http://dx.doi.org/10.6084/m9.figshare.988376	Data Processing	WS_P5_S1.mat	figshare	10.6084/m9.figshare.988376	http://dx.doi.org/10.6084/m9.figshare.988376	WEEG_FindEvents.m	P5_AllLifts.mat	165g or 330g	Sandpaper or silk	Mixed
Participant5Trial2	Sensors	Data Acquisition	The Object	Preparation	Series	Data Processing	P5_S2	HS_P5_S2.mat	figshare	10.6084/m9.figshare.988376	http://dx.doi.org/10.6084/m9.figshare.988376	Data Processing	WS_P5_S2.mat	figshare	10.6084/m9.figshare.988376	http://dx.doi.org/10.6084/m9.figshare.988376	WEEG_FindEvents.m	P5_AllLifts.mat	165g, 330g, or 660g	Sandpaper	Weight
Participant5Trial3	Sensors	Data Acquisition	The Object	Preparation	Series	Data Processing	P5_S3	HS_P5_S3.mat	figshare	10.6084/m9.figshare.988376	http://dx.doi.org/10.6084/m9.figshare.988376	Data Processing	WS_P5_S3.mat	figshare	10.6084/m9.figshare.988376	http://dx.doi.org/10.6084/m9.figshare.988376	WEEG_FindEvents.m	P5_AllLifts.mat	330g	Sandpaper, Suede, or Silk	Surface
Participant5Trial4	Sensors	Data Acquisition	The Object	Preparation	Series	Data Processing	P5_S4	HS_P5_S4.mat	figshare	10.6084/m9.figshare.988376	http://dx.doi.org/10.6084/m9.figshare.988376	Data Processing	WS_P5_S4.mat	figshare	10.6084/m9.figshare.988376	http://dx.doi.org/10.6084/m9.figshare.988376	WEEG_FindEvents.m	P5_AllLifts.mat	165g, 330g, or 660g	Sandpaper	Weight
Participant5Trial5	Sensors	Data Acquisition	The Object	Preparation	Series	Data Processing	P5_S5	HS_P5_S5.mat	figshare	10.6084/m9.figshare.988376	http://dx.doi.org/10.6084/m9.figshare.988376	Data Processing	WS_P5_S5.mat	figshare	10.6084/m9.figshare.988376	http://dx.doi.org/10.6084/m9.figshare.988376	WEEG_FindEvents.m	P5_AllLifts.mat	330g	Sandpaper, Suede, or Silk	Surface
Participant5Trial6	Sensors	Data Acquisition	The Object	Preparation	Series	Data Processing	P5_S6	HS_P5_S6.mat	figshare	10.6084/m9.figshare.988376	http://dx.doi.org/10.6084/m9.figshare.988376	Data Processing	WS_P5_S6.mat	figshare	10.6084/m9.figshare.988376	http://dx.doi.org/10.6084/m9.figshare.988376	WEEG_FindEvents.m	P5_AllLifts.mat	165g or 330g	Sandpaper or silk	Mixed
Participant5Trial7	Sensors	Data Acquisition	The Object	Preparation	Series	Data Processing	P5_S7	HS_P5_S7.mat	figshare	10.6084/m9.figshare.988376	http://dx.doi.org/10.6084/m9.figshare.988376	Data Processing	WS_P5_S7.mat	figshare	10.6084/m9.figshare.988376	http://dx.doi.org/10.6084/m9.figshare.988376	WEEG_FindEvents.m	P5_AllLifts.mat	165g, 330g, or 660g	Sandpaper	Weight
Participant5Trial8	Sensors	Data Acquisition	The Object	Preparation	Series	Data Processing	P5_S8	HS_P5_S8.mat	figshare	10.6084/m9.figshare.988376	http://dx.doi.org/10.6084/m9.figshare.988376	Data Processing	WS_P5_S8.mat	figshare	10.6084/m9.figshare.988376	http://dx.doi.org/10.6084/m9.figshare.988376	WEEG_FindEvents.m	P5_AllLifts.mat	165g, 330g, or 660g	Sandpaper	Weight
Participant5Trial9	Sensors	Data Acquisition	The Object	Preparation	Series	Data Processing	P5_S9	HS_P5_S9.mat	figshare	10.6084/m9.figshare.988376	http://dx.doi.org/10.6084/m9.figshare.988376	Data Processing	WS_P5_S9.mat	figshare	10.6084/m9.figshare.988376	http://dx.doi.org/10.6084/m9.figshare.988376	WEEG_FindEvents.m	P5_AllLifts.mat	165g, 330g, or 660g	Sandpaper	Weight
Participant5EEG	Sensors	Data Acquisition	The Object	Preparation	Series	Data Processing	P5_ST	HS_P5_ST.mat	figshare	10.6084/m9.figshare.988376	http://dx.doi.org/10.6084/m9.figshare.988376		#	#	#	#	WEEG_FindEvents.m	P5_AllLifts.mat	165g, 330g, or 660g	Sandpaper	Weight
Participant6Trial1	Sensors	Data Acquisition	The Object	Preparation	Series	Data Processing	P6_S1	HS_P6_S1.mat	figshare	10.6084/m9.figshare.988376	http://dx.doi.org/10.6084/m9.figshare.988376	Data Processing	WS_P6_S1.mat	figshare	10.6084/m9.figshare.988376	http://dx.doi.org/10.6084/m9.figshare.988376	WEEG_FindEvents.m	P6_AllLifts.mat	165g, 330g, or 660g	Sandpaper	Weight
Participant6Trial2	Sensors	Data Acquisition	The Object	Preparation	Series	Data Processing	P6_S2	HS_P6_S2.mat	figshare	10.6084/m9.figshare.988376	http://dx.doi.org/10.6084/m9.figshare.988376	Data Processing	WS_P6_S2.mat	figshare	10.6084/m9.figshare.988376	http://dx.doi.org/10.6084/m9.figshare.988376	WEEG_FindEvents.m	P6_AllLifts.mat	330g	Sandpaper, Suede, or Silk	Surface
Participant6Trial3	Sensors	Data Acquisition	The Object	Preparation	Series	Data Processing	P6_S3	HS_P6_S3.mat	figshare	10.6084/m9.figshare.988376	http://dx.doi.org/10.6084/m9.figshare.988376	Data Processing	WS_P6_S3.mat	figshare	10.6084/m9.figshare.988376	http://dx.doi.org/10.6084/m9.figshare.988376	WEEG_FindEvents.m	P6_AllLifts.mat	165g or 330g	Sandpaper or silk	Mixed
Participant6Trial4	Sensors	Data Acquisition	The Object	Preparation	Series	Data Processing	P6_S4	HS_P6_S4.mat	figshare	10.6084/m9.figshare.988376	http://dx.doi.org/10.6084/m9.figshare.988376	Data Processing	WS_P6_S4.mat	figshare	10.6084/m9.figshare.988376	http://dx.doi.org/10.6084/m9.figshare.988376	WEEG_FindEvents.m	P6_AllLifts.mat	165g, 330g, or 660g	Sandpaper	Weight
Participant6Trial5	Sensors	Data Acquisition	The Object	Preparation	Series	Data Processing	P6_S5	HS_P6_S5.mat	figshare	10.6084/m9.figshare.988376	http://dx.doi.org/10.6084/m9.figshare.988376	Data Processing	WS_P6_S5.mat	figshare	10.6084/m9.figshare.988376	http://dx.doi.org/10.6084/m9.figshare.988376	WEEG_FindEvents.m	P6_AllLifts.mat	165g or 330g	Sandpaper or silk	Mixed
Participant6Trial6	Sensors	Data Acquisition	The Object	Preparation	Series	Data Processing	P6_S6	HS_P6_S6.mat	figshare	10.6084/m9.figshare.988376	http://dx.doi.org/10.6084/m9.figshare.988376	Data Processing	WS_P6_S6.mat	figshare	10.6084/m9.figshare.988376	http://dx.doi.org/10.6084/m9.figshare.988376	WEEG_FindEvents.m	P6_AllLifts.mat	330g	Sandpaper, Suede, or Silk	Surface
Participant6Trial7	Sensors	Data Acquisition	The Object	Preparation	Series	Data Processing	P6_S7	HS_P6_S7.mat	figshare	10.6084/m9.figshare.988376	http://dx.doi.org/10.6084/m9.figshare.988376	Data Processing	WS_P6_S7.mat	figshare	10.6084/m9.figshare.988376	http://dx.doi.org/10.6084/m9.figshare.988376	WEEG_FindEvents.m	P6_AllLifts.mat	165g, 330g, or 660g	Sandpaper	Weight
Participant6Trial8	Sensors	Data Acquisition	The Object	Preparation	Series	Data Processing	P6_S8	HS_P6_S8.mat	figshare	10.6084/m9.figshare.988376	http://dx.doi.org/10.6084/m9.figshare.988376	Data Processing	WS_P6_S8.mat	figshare	10.6084/m9.figshare.988376	http://dx.doi.org/10.6084/m9.figshare.988376	WEEG_FindEvents.m	P6_AllLifts.mat	165g, 330g, or 660g	Sandpaper	Weight
Participant6Trial9	Sensors	Data Acquisition	The Object	Preparation	Series	Data Processing	P6_S9	HS_P6_S9.mat	figshare	10.6084/m9.figshare.988376	http://dx.doi.org/10.6084/m9.figshare.988376	Data Processing	WS_P6_S9.mat	figshare	10.6084/m9.figshare.988376	http://dx.doi.org/10.6084/m9.figshare.988376	WEEG_FindEvents.m	P6_AllLifts.mat	165g, 330g, or 660g	Sandpaper	Weight
Participant6EEG	Sensors	Data Acquisition	The Object	Preparation	Series	Data Processing	P6_ST	HS_P6_ST.mat	figshare	10.6084/m9.figshare.988376	http://dx.doi.org/10.6084/m9.figshare.988376		#	#	#	#	WEEG_FindEvents.m	P6_AllLifts.mat	165g, 330g, or 660g	Sandpaper	Weight
Participant7Trial1	Sensors	Data Acquisition	The Object	Preparation	Series	Data Processing	P7_S1	HS_P7_S1.mat	figshare	10.6084/m9.figshare.988376	http://dx.doi.org/10.6084/m9.figshare.988376	Data Processing	WS_P7_S1.mat	figshare	10.6084/m9.figshare.988376	http://dx.doi.org/10.6084/m9.figshare.988376	WEEG_FindEvents.m	P7_AllLifts.mat	330g	Sandpaper, Suede, or Silk	Surface
Participant7Trial2	Sensors	Data Acquisition	The Object	Preparation	Series	Data Processing	P7_S2	HS_P7_S2.mat	figshare	10.6084/m9.figshare.988376	http://dx.doi.org/10.6084/m9.figshare.988376	Data Processing	WS_P7_S2.mat	figshare	10.6084/m9.figshare.988376	http://dx.doi.org/10.6084/m9.figshare.988376	WEEG_FindEvents.m	P7_AllLifts.mat	165g, 330g, or 660g	Sandpaper	Weight
Participant7Trial3	Sensors	Data Acquisition	The Object	Preparation	Series	Data Processing	P7_S3	HS_P7_S3.mat	figshare	10.6084/m9.figshare.988376	http://dx.doi.org/10.6084/m9.figshare.988376	Data Processing	WS_P7_S3.mat	figshare	10.6084/m9.figshare.988376	http://dx.doi.org/10.6084/m9.figshare.988376	WEEG_FindEvents.m	P7_AllLifts.mat	165g or 330g	Sandpaper or silk	Mixed
Participant7Trial4	Sensors	Data Acquisition	The Object	Preparation	Series	Data Processing	P7_S4	HS_P7_S4.mat	figshare	10.6084/m9.figshare.988376	http://dx.doi.org/10.6084/m9.figshare.988376	Data Processing	WS_P7_S4.mat	figshare	10.6084/m9.figshare.988376	http://dx.doi.org/10.6084/m9.figshare.988376	WEEG_FindEvents.m	P7_AllLifts.mat	330g	Sandpaper, Suede, or Silk	Surface
Participant7Trial5	Sensors	Data Acquisition	The Object	Preparation	Series	Data Processing	P7_S5	HS_P7_S5.mat	figshare	10.6084/m9.figshare.988376	http://dx.doi.org/10.6084/m9.figshare.988376	Data Processing	WS_P7_S5.mat	figshare	10.6084/m9.figshare.988376	http://dx.doi.org/10.6084/m9.figshare.988376	WEEG_FindEvents.m	P7_AllLifts.mat	165g or 330g	Sandpaper or silk	Mixed
Participant7Trial6	Sensors	Data Acquisition	The Object	Preparation	Series	Data Processing	P7_S6	HS_P7_S6.mat	figshare	10.6084/m9.figshare.988376	http://dx.doi.org/10.6084/m9.figshare.988376	Data Processing	WS_P7_S6.mat	figshare	10.6084/m9.figshare.988376	http://dx.doi.org/10.6084/m9.figshare.988376	WEEG_FindEvents.m	P7_AllLifts.mat	165g, 330g, or 660g	Sandpaper	Weight
Participant7Trial7	Sensors	Data Acquisition	The Object	Preparation	Series	Data Processing	P7_S7	HS_P7_S7.mat	figshare	10.6084/m9.figshare.988376	http://dx.doi.org/10.6084/m9.figshare.988376	Data Processing	WS_P7_S7.mat	figshare	10.6084/m9.figshare.988376	http://dx.doi.org/10.6084/m9.figshare.988376	WEEG_FindEvents.m	P7_AllLifts.mat	165g, 330g, or 660g	Sandpaper	Weight
Participant7Trial8	Sensors	Data Acquisition	The Object	Preparation	Series	Data Processing	P7_S8	HS_P7_S8.mat	figshare	10.6084/m9.figshare.988376	http://dx.doi.org/10.6084/m9.figshare.988376	Data Processing	WS_P7_S8.mat	figshare	10.6084/m9.figshare.988376	http://dx.doi.org/10.6084/m9.figshare.988376	WEEG_FindEvents.m	P7_AllLifts.mat	165g, 330g, or 660g	Sandpaper	Weight
Participant7Trial9	Sensors	Data Acquisition	The Object	Preparation	Series	Data Processing	P7_S9	HS_P7_S9.mat	figshare	10.6084/m9.figshare.988376	http://dx.doi.org/10.6084/m9.figshare.988376	Data Processing	WS_P7_S9.mat	figshare	10.6084/m9.figshare.988376	http://dx.doi.org/10.6084/m9.figshare.988376	WEEG_FindEvents.m	P7_AllLifts.mat	165g, 330g, or 660g	Sandpaper	Weight
Participant7EEG	Sensors	Data Acquisition	The Object	Preparation	Series	Data Processing	P7_ST	HS_P7_ST.mat	figshare	10.6084/m9.figshare.988376	http://dx.doi.org/10.6084/m9.figshare.988376		#	#	#	#	WEEG_FindEvents.m	P7_AllLifts.mat	165g, 330g, or 660g	Sandpaper	Weight
Participant8Trial1	Sensors	Data Acquisition	The Object	Preparation	Series	Data Processing	P8_S1	HS_P8_S1.mat	figshare	10.6084/m9.figshare.988376	http://dx.doi.org/10.6084/m9.figshare.988376	Data Processing	WS_P8_S1.mat	figshare	10.6084/m9.figshare.988376	http://dx.doi.org/10.6084/m9.figshare.988376	WEEG_FindEvents.m	P8_AllLifts.mat	165g or 330g	Sandpaper or silk	Mixed
Participant8Trial2	Sensors	Data Acquisition	The Object	Preparation	Series	Data Processing	P8_S2	HS_P8_S2.mat	figshare	10.6084/m9.figshare.988376	http://dx.doi.org/10.6084/m9.figshare.988376	Data Processing	WS_P8_S2.mat	figshare	10.6084/m9.figshare.988376	http://dx.doi.org/10.6084/m9.figshare.988376	WEEG_FindEvents.m	P8_AllLifts.mat	330g	Sandpaper, Suede, or Silk	Surface
Participant8Trial3	Sensors	Data Acquisition	The Object	Preparation	Series	Data Processing	P8_S3	HS_P8_S3.mat	figshare	10.6084/m9.figshare.988376	http://dx.doi.org/10.6084/m9.figshare.988376	Data Processing	WS_P8_S3.mat	figshare	10.6084/m9.figshare.988376	http://dx.doi.org/10.6084/m9.figshare.988376	WEEG_FindEvents.m	P8_AllLifts.mat	165g, 330g, or 660g	Sandpaper	Weight
Participant8Trial4	Sensors	Data Acquisition	The Object	Preparation	Series	Data Processing	P8_S4	HS_P8_S4.mat	figshare	10.6084/m9.figshare.988376	http://dx.doi.org/10.6084/m9.figshare.988376	Data Processing	WS_P8_S4.mat	figshare	10.6084/m9.figshare.988376	http://dx.doi.org/10.6084/m9.figshare.988376	WEEG_FindEvents.m	P8_AllLifts.mat	330g	Sandpaper, Suede, or Silk	Surface
Participant8Trial5	Sensors	Data Acquisition	The Object	Preparation	Series	Data Processing	P8_S5	HS_P8_S5.mat	figshare	10.6084/m9.figshare.988376	http://dx.doi.org/10.6084/m9.figshare.988376	Data Processing	WS_P8_S5.mat	figshare	10.6084/m9.figshare.988376	http://dx.doi.org/10.6084/m9.figshare.988376	WEEG_FindEvents.m	P8_AllLifts.mat	165g, 330g, or 660g	Sandpaper	Weight
Participant8Trial6	Sensors	Data Acquisition	The Object	Preparation	Series	Data Processing	P8_S6	HS_P8_S6.mat	figshare	10.6084/m9.figshare.988376	http://dx.doi.org/10.6084/m9.figshare.988376	Data Processing	WS_P8_S6.mat	figshare	10.6084/m9.figshare.988376	http://dx.doi.org/10.6084/m9.figshare.988376	WEEG_FindEvents.m	P8_AllLifts.mat	165g or 330g	Sandpaper or silk	Mixed
Participant8Trial7	Sensors	Data Acquisition	The Object	Preparation	Series	Data Processing	P8_S7	HS_P8_S7.mat	figshare	10.6084/m9.figshare.988376	http://dx.doi.org/10.6084/m9.figshare.988376	Data Processing	WS_P8_S7.mat	figshare	10.6084/m9.figshare.988376	http://dx.doi.org/10.6084/m9.figshare.988376	WEEG_FindEvents.m	P8_AllLifts.mat	165g, 330g, or 660g	Sandpaper	Weight
Participant8Trial8	Sensors	Data Acquisition	The Object	Preparation	Series	Data Processing	P8_S8	HS_P8_S8.mat	figshare	10.6084/m9.figshare.988376	http://dx.doi.org/10.6084/m9.figshare.988376	Data Processing	WS_P8_S8.mat	figshare	10.6084/m9.figshare.988376	http://dx.doi.org/10.6084/m9.figshare.988376	WEEG_FindEvents.m	P8_AllLifts.mat	165g, 330g, or 660g	Sandpaper	Weight
Participant8Trial9	Sensors	Data Acquisition	The Object	Preparation	Series	Data Processing	P8_S9	HS_P8_S9.mat	figshare	10.6084/m9.figshare.988376	http://dx.doi.org/10.6084/m9.figshare.988376	Data Processing	WS_P8_S9.mat	figshare	10.6084/m9.figshare.988376	http://dx.doi.org/10.6084/m9.figshare.988376	WEEG_FindEvents.m	P8_AllLifts.mat	165g, 330g, or 660g	Sandpaper	Weight
Participant8EEG	Sensors	Data Acquisition	The Object	Preparation	Series	Data Processing	P8_ST	HS_P8_ST.mat	figshare	10.6084/m9.figshare.988376	http://dx.doi.org/10.6084/m9.figshare.988376		#	#	#	#	WEEG_FindEvents.m	P8_AllLifts.mat	165g, 330g, or 660g	Sandpaper	Weight
Participant9Trial1	Sensors	Data Acquisition	The Object	Preparation	Series	Data Processing	P9_S1	HS_P9_S1.mat	figshare	10.6084/m9.figshare.988376	http://dx.doi.org/10.6084/m9.figshare.988376	Data Processing	WS_P9_S1.mat	figshare	10.6084/m9.figshare.988376	http://dx.doi.org/10.6084/m9.figshare.988376	WEEG_FindEvents.m	P9_AllLifts.mat	165g, 330g, or 660g	Sandpaper	Weight
Participant9Trial2	Sensors	Data Acquisition	The Object	Preparation	Series	Data Processing	P9_S2	HS_P9_S2.mat	figshare	10.6084/m9.figshare.988376	http://dx.doi.org/10.6084/m9.figshare.988376	Data Processing	WS_P9_S2.mat	figshare	10.6084/m9.figshare.988376	http://dx.doi.org/10.6084/m9.figshare.988376	WEEG_FindEvents.m	P9_AllLifts.mat	165g or 330g	Sandpaper or silk	Mixed
Participant9Trial3	Sensors	Data Acquisition	The Object	Preparation	Series	Data Processing	P9_S3	HS_P9_S3.mat	figshare	10.6084/m9.figshare.988376	http://dx.doi.org/10.6084/m9.figshare.988376	Data Processing	WS_P9_S3.mat	figshare	10.6084/m9.figshare.988376	http://dx.doi.org/10.6084/m9.figshare.988376	WEEG_FindEvents.m	P9_AllLifts.mat	330g	Sandpaper, Suede, or Silk	Surface
Participant9Trial4	Sensors	Data Acquisition	The Object	Preparation	Series	Data Processing	P9_S4	HS_P9_S4.mat	figshare	10.6084/m9.figshare.988376	http://dx.doi.org/10.6084/m9.figshare.988376	Data Processing	WS_P9_S4.mat	figshare	10.6084/m9.figshare.988376	http://dx.doi.org/10.6084/m9.figshare.988376	WEEG_FindEvents.m	P9_AllLifts.mat	165g or 330g	Sandpaper or silk	Mixed
Participant9Trial5	Sensors	Data Acquisition	The Object	Preparation	Series	Data Processing	P9_S5	HS_P9_S5.mat	figshare	10.6084/m9.figshare.988376	http://dx.doi.org/10.6084/m9.figshare.988376	Data Processing	WS_P9_S5.mat	figshare	10.6084/m9.figshare.988376	http://dx.doi.org/10.6084/m9.figshare.988376	WEEG_FindEvents.m	P9_AllLifts.mat	330g	Sandpaper, Suede, or Silk	Surface
Participant9Trial6	Sensors	Data Acquisition	The Object	Preparation	Series	Data Processing	P9_S6	HS_P9_S6.mat	figshare	10.6084/m9.figshare.988376	http://dx.doi.org/10.6084/m9.figshare.988376	Data Processing	WS_P9_S6.mat	figshare	10.6084/m9.figshare.988376	http://dx.doi.org/10.6084/m9.figshare.988376	WEEG_FindEvents.m	P9_AllLifts.mat	165g, 330g, or 660g	Sandpaper	Weight
Participant9Trial7	Sensors	Data Acquisition	The Object	Preparation	Series	Data Processing	P9_S7	HS_P9_S7.mat	figshare	10.6084/m9.figshare.988376	http://dx.doi.org/10.6084/m9.figshare.988376	Data Processing	WS_P9_S7.mat	figshare	10.6084/m9.figshare.988376	http://dx.doi.org/10.6084/m9.figshare.988376	WEEG_FindEvents.m	P9_AllLifts.mat	165g, 330g, or 660g	Sandpaper	Weight
Participant9Trial8	Sensors	Data Acquisition	The Object	Preparation	Series	Data Processing	P9_S8	HS_P9_S8.mat	figshare	10.6084/m9.figshare.988376	http://dx.doi.org/10.6084/m9.figshare.988376	Data Processing	WS_P9_S8.mat	figshare	10.6084/m9.figshare.988376	http://dx.doi.org/10.6084/m9.figshare.988376	WEEG_FindEvents.m	P9_AllLifts.mat	165g, 330g, or 660g	Sandpaper	Weight
Participant9Trial9	Sensors	Data Acquisition	The Object	Preparation	Series	Data Processing	P9_S9	HS_P9_S9.mat	figshare	10.6084/m9.figshare.988376	http://dx.doi.org/10.6084/m9.figshare.988376	Data Processing	WS_P9_S9.mat	figshare	10.6084/m9.figshare.988376	http://dx.doi.org/10.6084/m9.figshare.988376	WEEG_FindEvents.m	P9_AllLifts.mat	165g, 330g, or 660g	Sandpaper	Weight
Participant9EEG	Sensors	Data Acquisition	The Object	Preparation	Series	Data Processing	P9_ST	HS_P9_ST.mat	figshare	10.6084/m9.figshare.988376	http://dx.doi.org/10.6084/m9.figshare.988376		#	#	#	#	WEEG_FindEvents.m	P9_AllLifts.mat	165g, 330g, or 660g	Sandpaper	Weight
